# Supplementary material for: Transmembrane protein 184B (TMEM184B) promotes expression of synaptic gene networks in the mouse hippocampus
Source: BMC Genomics. 2023 Sep 20;24:559. doi: 10.1186/s12864-023-09676-9 (PMC10512654; doi:10.1186/s12864-023-09676-9)
Supplement: Supplementary file 2 — Supplementary Material 2 [file 12864_2023_9676_MOESM2_ESM.xlsx]

## Sheet: SuppF1-Galaxy333-DeSeq2-YoungxG
Additional File 2. DESeq2 output of differential gene expression analysis between the hippocampi of 5-month-old Tmem184b-mutant mice and age-matched wild types.
GeneID	Basemean	Log2FC	StErr	WaldStats	P value	Adj P
BC002163	1119.98	-4.72033	0.11925	-39.5835	0	0
Tmem184b	1385.03	-4.93574	0.117077	-42.1582	0	0
Wdfy1	420.218	1.32485	0.114086	11.6128	3.54947e-31	1.96286e-27
Ndufs5	3046.96	0.831056	0.0860585	9.65687	4.59675e-22	1.9065e-18
Gadd45g	924.479	-0.959175	0.0996746	-9.62306	6.38997e-22	2.12019e-18
Shank1	36118.6	0.773018	0.110453	6.99864	2.58451e-12	7.14618e-09
Snhg3	203.875	-0.904914	0.132991	-6.80435	1.01508e-11	2.40574e-08
Neat1	3348.77	-0.841593	0.125563	-6.70255	2.04818e-11	4.24742e-08
Klf13	7376.35	0.486913	0.073425	6.63142	3.32462e-11	5.74156e-08
Srcap	5371.46	0.551439	0.0832299	6.6255	3.46086e-11	5.74156e-08
Srsf11	1546.34	-0.568339	0.0867255	-6.55332	5.62731e-11	8.48701e-08
Mroh7	290.775	-0.879952	0.135114	-6.51268	7.38226e-11	9.42089e-08
Myh11	773.966	0.718111	0.110232	6.51454	7.29136e-11	9.42089e-08
Zcchc7	694.812	-0.755912	0.118589	-6.37419	1.83932e-10	2.1796e-07
Snhg20	770.142	-0.793495	0.124732	-6.36158	1.9969e-10	2.20857e-07
Ccnl1	530.629	-0.638026	0.100827	-6.32793	2.48478e-10	2.57641e-07
Atp1a2	42110.3	0.635764	0.101151	6.28533	3.27166e-10	3.19276e-07
Gfap	20596.7	0.507827	0.0810781	6.26343	3.7659e-10	3.4709e-07
Ccnl2	1544.12	-0.54163	0.0869774	-6.22725	4.74692e-10	4.14481e-07
4930511M06Rik	179.559	1.02187	0.164543	6.21032	5.2878e-10	4.38623e-07
Ppp1r9b	111700	0.536676	0.0867462	6.18674	6.1423e-10	4.85241e-07
Rpsa	19491.1	0.430633	0.0698995	6.16075	7.24022e-10	5.45978e-07
Vtn	4211.66	0.573552	0.0933481	6.14423	8.03515e-10	5.79579e-07
4930470H14Rik	341.433	1.01632	0.166209	6.11474	9.67162e-10	6.68551e-07
Git1	24263.9	0.488724	0.0812206	6.01724	1.77419e-09	1.17735e-06
5031426D15Rik	191.028	1.02285	0.170777	5.9894	2.10616e-09	1.23403e-06
Firre	811.428	-0.640197	0.107007	-5.98277	2.19372e-09	1.23403e-06
Rgs11	574.181	-0.672972	0.112488	-5.98258	2.19625e-09	1.23403e-06
Rps6kb2	1036.87	-0.559334	0.0934433	-5.98581	2.15312e-09	1.23403e-06
Snhg11	22025	-0.588407	0.0983959	-5.97999	2.23151e-09	1.23403e-06
Rsrp1	3219.95	-0.569252	0.0968706	-5.87642	4.19239e-09	2.2436e-06
Pxdn	1115.75	-0.678722	0.115944	-5.85389	4.80202e-09	2.48954e-06
Rn45s	13952.7	0.97435	0.166613	5.84799	4.97562e-09	2.50138e-06
Adamts10	711.355	-0.548569	0.0941217	-5.82829	5.59969e-09	2.73232e-06
Ms4a6c	79.0708	0.963326	0.166115	5.79915	6.66503e-09	3.07147e-06
Nktr	1246.23	-0.563163	0.097087	-5.8006	6.60789e-09	3.07147e-06
Gm8801	94.9551	0.916329	0.158928	5.76568	8.13303e-09	3.64667e-06
Ppp1r16b	3938.9	0.469866	0.0819218	5.73554	9.72007e-09	4.24358e-06
Ctnnal1	267.018	-0.801228	0.140774	-5.69159	1.25864e-08	5.35408e-06
Sgk1	1573.02	-0.695469	0.12311	-5.64919	1.61208e-08	6.68609e-06
Tmem250-ps	3735.91	0.485045	0.0860008	5.64	1.70046e-08	6.88064e-06
Rasl10b	21354	0.564012	0.101261	5.5699	2.54884e-08	9.83377e-06
Wsb1	786.59	-0.686716	0.123259	-5.57132	2.52815e-08	9.83377e-06
Agap2	72302.5	0.454313	0.081825	5.55225	2.82011e-08	1.06331e-05
H2-T24	96.1856	0.87216	0.157919	5.52283	3.33574e-08	1.20602e-05
Igfbp6	880.486	0.616689	0.111671	5.5224	3.344e-08	1.20602e-05
Stbd1	89.8364	0.921955	0.167652	5.49921	3.81494e-08	1.34659e-05
Tekt5	252.179	0.688274	0.125544	5.48231	4.19801e-08	1.45094e-05
Akap13	1101.38	-0.497174	0.0908107	-5.47484	4.37913e-08	1.48265e-05
Emsy	613.058	0.843563	0.154706	5.45269	4.96133e-08	1.64617e-05
Ccdc85c	3987.55	0.573827	0.105491	5.43957	5.34091e-08	1.71825e-05
Podxl	1246.61	0.493762	0.0907971	5.43808	5.38573e-08	1.71825e-05
Jph3	19051.7	0.446542	0.0822784	5.4272	5.72439e-08	1.79184e-05
Dlgap3	29351	0.499202	0.0920958	5.42046	5.94448e-08	1.82628e-05
Mirg	482.671	-0.700939	0.129751	-5.40217	6.58399e-08	1.98597e-05
Kmt2d	6290.48	0.386948	0.0718188	5.38785	7.13069e-08	2.11247e-05
Sst	9709.23	-0.612792	0.113885	-5.38079	7.41603e-08	2.15846e-05
Gpr37l1	8950.76	0.417962	0.0778001	5.37225	7.77598e-08	2.1865e-05
Slc25a23	23897.7	0.436626	0.0812653	5.37285	7.75009e-08	2.1865e-05
Tia1	858.269	-0.577402	0.107955	-5.34853	8.86724e-08	2.45179e-05
Commd4	1115.41	-0.471568	0.0883018	-5.34042	9.27329e-08	2.52203e-05
Lrp4	1347.56	0.479171	0.0900486	5.32125	1.03055e-07	2.75755e-05
Clk1	1098.34	-0.572292	0.107661	-5.31569	1.06253e-07	2.79799e-05
Arglu1	1549.33	-0.458695	0.0866581	-5.29316	1.20221e-07	3.11636e-05
Hcn2	9820.23	0.491365	0.0930352	5.2815	1.28132e-07	3.27033e-05
Hemk1	443.177	-0.667494	0.127329	-5.24227	1.5861e-07	3.98687e-05
Npy	1799.8	-0.579941	0.110871	-5.23076	1.68817e-07	4.18011e-05
Jph4	28495.2	0.372212	0.0713492	5.21677	1.82075e-07	4.39903e-05
Rplp0	10957.9	0.387392	0.0742718	5.21586	1.82961e-07	4.39903e-05
Map3k10	15602.8	0.459216	0.0882711	5.20233	1.96801e-07	4.66417e-05
Crebzf	1191.26	-0.442468	0.0851515	-5.19625	2.03354e-07	4.7516e-05
Cplx2	69757.5	0.446619	0.0861361	5.18504	2.15974e-07	4.97641e-05
Set	5294.32	0.379648	0.0733062	5.17894	2.23155e-07	5.05538e-05
Zfp937	290.636	0.841786	0.162602	5.17699	2.25496e-07	5.05538e-05
Htr2c	436.154	-0.788481	0.153136	-5.14888	2.62048e-07	5.57355e-05
LOC102632231	66.8489	0.848414	0.164705	5.15112	2.58938e-07	5.57355e-05
Olfml3	879.309	0.515868	0.100105	5.15325	2.56008e-07	5.57355e-05
Ttc14	1211.01	-0.576706	0.111956	-5.15119	2.58838e-07	5.57355e-05
Vwf	1206.15	0.681479	0.132584	5.13996	2.74791e-07	5.77061e-05
Gtf2a2	518.261	-0.522988	0.102097	-5.12247	3.01563e-07	6.25365e-05
Glt8d1	511.278	-0.577934	0.112894	-5.11927	3.0672e-07	6.28208e-05
Gm14762	214.11	0.854621	0.167085	5.1149	3.1391e-07	6.35094e-05
Tmcc2	16842.9	0.527232	0.103264	5.10566	3.29636e-07	6.58874e-05
Crb3	38.5788	-0.853023	0.167444	-5.09439	3.49862e-07	6.90977e-05
Acta2	1176.14	0.586705	0.115336	5.08694	3.6388e-07	7.10209e-05
Cox8a	13993.4	-0.443177	0.0873499	-5.07358	3.90403e-07	7.53115e-05
Ppm1h	2046.81	0.380793	0.0751582	5.06655	4.05097e-07	7.72478e-05
Gnl1	9269.38	0.412416	0.0818214	5.04045	4.6445e-07	8.75594e-05
Myoc	1389.52	0.55121	0.109455	5.03594	4.7551e-07	8.86372e-05
Pink1	17212.2	0.391339	0.0778778	5.02504	5.03328e-07	9.278e-05
Calm3	125658	0.401541	0.0801911	5.0073	5.51975e-07	0.000100629
Dusp15	451.864	-0.552135	0.11045	-4.99898	5.76344e-07	0.00010393
Zfpm1	2723.9	0.485061	0.0972319	4.9887	6.07872e-07	0.000108436
Lrrc4b	13380.7	0.471459	0.0946749	4.97977	6.36609e-07	0.000111172
Serpina3n	4023.11	-0.85117	0.170904	-4.9804	6.34515e-07	0.000111172
Ubp1	1672.78	-0.454413	0.0913122	-4.97647	6.47527e-07	0.000111901
Rpl4	19390	0.382012	0.076795	4.97444	6.54365e-07	0.000111917
Cfap65	190.77	-0.776605	0.156246	-4.9704	6.68156e-07	0.000113109
A130077B15Rik	635.886	0.776072	0.15647	4.95989	7.0533e-07	0.000118196
Masp2	29.8535	-0.789495	0.159681	-4.94419	7.64618e-07	0.00012685
Cnn2	427.974	0.587612	0.118926	4.94097	7.77347e-07	0.000127685
Prss12	798.533	0.518618	0.105095	4.93478	8.02405e-07	0.000130509
Rrp7a	5329.18	0.381768	0.0774544	4.92894	8.26783e-07	0.000133168
Aopep	830.823	-0.484455	0.098673	-4.9097	9.12145e-07	0.000145505
Rbp3	41.9759	0.63023	0.128414	4.90781	9.21001e-07	0.000145518
Nrp	61.6811	0.833127	0.169861	4.90476	9.35436e-07	0.000146405
Mir100hg	509.798	-0.573644	0.117824	-4.86865	1.12364e-06	0.000172472
St3gal2	5822.73	0.404917	0.0831802	4.86795	1.12761e-06	0.000172472
Zbtb4	3413.98	0.378646	0.077799	4.86698	1.13318e-06	0.000172472
Foxe1	10.7788	0.618485	0.127127	4.86511	1.14395e-06	0.000172528
Snx22	772.638	-0.509788	0.105146	-4.84839	1.24465e-06	0.000186025
Ddx17	6230.95	-0.400202	0.0827165	-4.83823	1.30999e-06	0.000194042
Rpl5	8621.19	0.40887	0.0845867	4.83374	1.33992e-06	0.000196719
Cenpb	11987.4	0.409904	0.0852836	4.80637	1.53699e-06	0.000223672
Ints6l	488.753	-0.597108	0.124493	-4.7963	1.61621e-06	0.000232508
Rian	7948.06	-0.46273	0.0965002	-4.79512	1.62573e-06	0.000232508
Atox1	1213.21	-0.466126	0.097337	-4.78878	1.67798e-06	0.00023393
Bag1	4670.72	0.463229	0.0967029	4.79023	1.66594e-06	0.00023393
Ntng2	2245.28	0.506169	0.105691	4.78913	1.67506e-06	0.00023393
Rpl13	16546.6	0.381367	0.0797033	4.78483	1.71132e-06	0.000234634
Rreb1	742.057	-0.551625	0.115274	-4.78532	1.70713e-06	0.000234634
Mat2a	2715.02	-0.410767	0.0859007	-4.78188	1.73665e-06	0.000235916
Rpl13a	29186.7	0.47143	0.0986165	4.78044	1.74911e-06	0.000235916
Id4	2138.87	-0.520078	0.108876	-4.77677	1.78132e-06	0.000238323
Dusp6	1012.49	-0.62214	0.130475	-4.76826	1.85821e-06	0.000246622
Paxbp1	685.825	-0.558239	0.117153	-4.76503	1.88829e-06	0.000248625
Grk1	428.225	0.7433	0.156148	4.76022	1.93385e-06	0.000250646
Myoparr	351.846	0.775784	0.162931	4.76144	1.9222e-06	0.000250646
Castor2	2109.43	0.52818	0.111029	4.75712	1.96377e-06	0.000251759
Nop10	1133.13	-0.408641	0.0859177	-4.75619	1.9728e-06	0.000251759
Abhd17a	7829.62	0.467164	0.0988021	4.72828	2.26432e-06	0.000286757
Cbx6	28270	0.587352	0.124336	4.72389	2.31373e-06	0.000288607
Eef1a1	73101.8	0.323683	0.0685095	4.72464	2.30523e-06	0.000288607
Smpd4	1058.66	-0.455841	0.0966138	-4.71818	2.37967e-06	0.000294617
Pnn	1462.83	-0.41963	0.0890864	-4.71037	2.4727e-06	0.000302165
Thbs3	563.612	-0.51418	0.109168	-4.71001	2.47706e-06	0.000302165
Brsk1	22181.1	0.478186	0.101629	4.7052	2.53621e-06	0.000307122
Aox4	28.3107	0.788899	0.167892	4.69884	2.61637e-06	0.000313229
Gm14827	210.309	-0.665027	0.141549	-4.69822	2.6244e-06	0.000313229
Leng8	9357.48	-0.446559	0.0951025	-4.69555	2.65888e-06	0.000315078
Cep170b	9922.72	0.481535	0.102666	4.69032	2.72773e-06	0.000316572
Mfge8	9870.95	0.472276	0.100634	4.69299	2.69244e-06	0.000316572
Vat1	1869.43	0.35706	0.0761281	4.69025	2.72874e-06	0.000316572
Khdc4	781.517	-0.478594	0.102493	-4.66953	3.01895e-06	0.000347808
Cdh22	1109.38	0.503521	0.107912	4.66605	3.07052e-06	0.00035131
Tmem181c-ps	392.961	-0.659711	0.141429	-4.66462	3.09183e-06	0.000351325
Rpl3	24116.3	0.46816	0.100468	4.65977	3.1656e-06	0.00035726
4933434E20Rik	1206.1	0.366371	0.0786874	4.65603	3.22361e-06	0.000361349
Tbc1d2	155.514	-0.736181	0.158167	-4.65446	3.24827e-06	0.00036167
Otub1	12745.8	0.438625	0.0943014	4.65131	3.29833e-06	0.000364795
Atp5md	5662.67	-0.397634	0.0855802	-4.64634	3.37878e-06	0.000371218
Lcat	1385.69	0.440188	0.0949829	4.63439	3.57994e-06	0.000390732
Actb	44567.1	0.366933	0.0792329	4.63107	3.63778e-06	0.00039445
Epas1	5615.7	0.336065	0.0726361	4.62669	3.71561e-06	0.000398646
Lrch4	579.763	0.520304	0.112469	4.62619	3.72454e-06	0.000398646
Gnb1	14594.5	0.334769	0.0724048	4.62358	3.77175e-06	0.000401111
Lncppara	179.842	-0.742767	0.16088	-4.61689	3.89541e-06	0.000409208
Mapk8ip1	19828.4	0.394389	0.085425	4.61679	3.89722e-06	0.000409208
Dynll2	35114.2	0.466704	0.101195	4.61194	3.98928e-06	0.00041624
Csf2ra	985.719	-0.45627	0.0989623	-4.61054	4.01623e-06	0.000416433
Caprin2	86.23	-0.761397	0.16537	-4.60421	4.14036e-06	0.000426637
Cdc7	170.796	-0.688498	0.14973	-4.59828	4.25998e-06	0.00043552
Htr3a	336.765	-0.670769	0.145944	-4.59607	4.30532e-06	0.00043552
Lime1	1089.5	-0.562901	0.12246	-4.59661	4.29414e-06	0.00043552
Ybx1	6995.94	0.372858	0.0811595	4.59414	4.34542e-06	0.000436912
Rbm5	2310.86	-0.379766	0.0828297	-4.5849	4.54202e-06	0.000453928
Gfod1	2931.6	0.408902	0.0892614	4.58095	4.62865e-06	0.000458666
Pter	687.552	-0.496854	0.108478	-4.58023	4.64472e-06	0.000458666
Echdc2	540.779	-0.54316	0.118729	-4.57478	4.76726e-06	0.000467981
Mettl17	404.066	-0.511314	0.111838	-4.57191	4.83288e-06	0.000471632
Chrd	2922.38	-0.399921	0.087515	-4.56974	4.88323e-06	0.000473759
A330023F24Rik	611.41	-0.692741	0.15181	-4.56322	5.03757e-06	0.000483125
Zc3h7a	596.653	-0.506254	0.110943	-4.5632	5.03801e-06	0.000483125
Mrgbp	443.463	-0.51684	0.113424	-4.5567	5.1964e-06	0.000492619
Slc24a5	91.2859	-0.744559	0.163398	-4.55673	5.19552e-06	0.000492619
2210039B01Rik	58.5012	0.767137	0.16849	4.55302	5.28822e-06	0.000495658
Spaca6	205.747	-0.628649	0.138065	-4.55327	5.28175e-06	0.000495658
Tsc22d3	1400.01	-0.426689	0.0938151	-4.54819	5.41088e-06	0.000501489
Tyms	927.306	0.766302	0.168466	4.54871	5.39757e-06	0.000501489
Ankrd10	794.791	-0.511743	0.112867	-4.53404	5.78657e-06	0.000530382
Pex6	4918.43	0.403353	0.0889435	4.53494	5.76199e-06	0.000530382
Scara3	1031.81	0.379013	0.0837077	4.52782	5.9595e-06	0.000543232
Cdk5r2	19959.7	0.413284	0.0913158	4.52588	6.01438e-06	0.000545238
Agpat1	6437.33	0.429474	0.094954	4.52297	6.09788e-06	0.000546831
Trank1	6025.26	-0.485886	0.107424	-4.52306	6.0952e-06	0.000546831
Csnk1g2	10570.8	0.479317	0.106038	4.52024	6.17688e-06	0.000550938
Npas4	428.364	-0.589588	0.130624	-4.51362	6.37299e-06	0.00056539
Ccn1	244.774	-0.758316	0.16821	-4.50815	6.53965e-06	0.000577089
Gas7	16496.2	0.391939	0.0871487	4.49737	6.88007e-06	0.000603917
Crybb1	298.161	0.604821	0.134598	4.49354	7.00475e-06	0.000611625
4933427D14Rik	576.004	-0.528804	0.1178	-4.48901	7.1555e-06	0.000621517
Psmc1	6458.18	0.415949	0.0926832	4.48785	7.19443e-06	0.000621643
Bbs5	256.4	-0.621863	0.138936	-4.47591	7.60883e-06	0.000654044
Meg3	52036.8	-0.482814	0.107915	-4.47401	7.67658e-06	0.000654991
Pfdn5	4526.84	0.403911	0.0902919	4.47339	7.69882e-06	0.000654991
Tial1	1260.41	-0.384058	0.0858811	-4.47197	7.75022e-06	0.000656
Pcgf6	261.786	-0.572348	0.128195	-4.46467	8.01938e-06	0.000675337
Rps23	10192.9	0.458625	0.102784	4.46202	8.11889e-06	0.000680264
Plvap	351.623	-0.631328	0.141525	-4.46088	8.16224e-06	0.00068046
Pnisr	1728.67	-0.547862	0.122883	-4.45841	8.25687e-06	0.000684908
Taz	894.775	-0.413472	0.0927842	-4.45627	8.33973e-06	0.000688339
Nrbp2	2914.51	-0.446725	0.100384	-4.45015	8.58111e-06	0.000704755
Arrdc2	433.015	-0.565537	0.127125	-4.44868	8.63988e-06	0.000706087
Map1a	43413.5	0.350112	0.0787629	4.44514	8.78367e-06	0.000714319
Myh9	4125.76	0.367203	0.0826749	4.44153	8.93232e-06	0.000722864
Vti1b	5401.56	0.380177	0.0857562	4.43323	9.2831e-06	0.000747605
Rtn2	4714.43	0.429775	0.0970743	4.42728	9.54282e-06	0.000764785
Srd5a1	273.316	-0.622122	0.140553	-4.42625	9.58863e-06	0.000764785
Appl2	1171.28	-0.414642	0.0937079	-4.42484	9.65151e-06	0.000766118
Amd2	278.93	0.624784	0.141315	4.4212	9.81528e-06	0.000771732
Ccni	5570.79	0.43492	0.0983535	4.42201	9.77866e-06	0.000771732
Amy1	236.043	-0.667372	0.15115	-4.4153	1.00871e-05	0.000788178
Rps2	23139.7	0.348313	0.0789002	4.4146	1.01195e-05	0.000788178
Cox8b	60.3091	-0.721741	0.163539	-4.41327	1.01821e-05	0.000789352
Slc39a1	1658.85	0.368574	0.0838213	4.39714	1.09688e-05	0.000846385
Prkcd	598.179	-0.648538	0.147701	-4.39088	1.12894e-05	0.000867086
Ilrun	14015.9	0.405903	0.0926862	4.37933	1.19046e-05	0.000901816
Mir124a-1hg	4831.31	-0.457667	0.10448	-4.38044	1.18438e-05	0.000901816
Plxna4	3406.9	0.310984	0.071006	4.37969	1.18848e-05	0.000901816
Eef2	62565.5	0.380816	0.086988	4.3778	1.19882e-05	0.000904017
Syngap1	8858.41	0.370471	0.0846988	4.37398	1.22003e-05	0.000915849
Snurf	8394.91	0.473632	0.108423	4.36838	1.2517e-05	0.00093539
Nhlrc1	734.951	0.45823	0.105021	4.36323	1.28155e-05	0.000953401
Ncan	4705.27	0.287492	0.0661331	4.34718	1.379e-05	0.00102132
Fbxl12	378.829	-0.51344	0.118149	-4.34571	1.38825e-05	0.0010236
Pdrg1	770.717	-0.455401	0.104842	-4.34367	1.40122e-05	0.00102859
Zc3h7b	8528.05	0.416255	0.0959213	4.33954	1.42779e-05	0.00104349
Rps3	15348.2	0.358791	0.0827299	4.33689	1.44512e-05	0.00105152
Dusp11	828.586	-0.462546	0.106789	-4.33142	1.48152e-05	0.0010733
Diras1	6751.06	0.375542	0.0867227	4.33037	1.48858e-05	0.00107372
Fndc5	3415.59	0.437051	0.10113	4.32168	1.54846e-05	0.00109865
Frat1	1094.43	0.428566	0.0991463	4.32256	1.54231e-05	0.00109865
Wnt4	953.817	0.507152	0.117355	4.32151	1.54964e-05	0.00109865
Zranb2	1838.13	-0.422114	0.097637	-4.3233	1.53713e-05	0.00109865
Syt11	24623.2	0.500457	0.115882	4.31867	1.56975e-05	0.00110818
Pcolce2	239.991	-0.700405	0.162272	-4.31624	1.58711e-05	0.00111569
Ttbk1	6180.81	0.466806	0.108192	4.3146	1.59893e-05	0.00111925
Atp9a	19434.8	0.406668	0.0943325	4.311	1.62516e-05	0.00113266
Fam3c	1577.68	0.435095	0.100964	4.30941	1.63694e-05	0.00113266
Zfp874a	152.973	-0.690995	0.160354	-4.30919	1.63856e-05	0.00113266
Med10	952.004	-0.366491	0.0852319	-4.29993	1.70848e-05	0.00117609
Mlxipl	91.5212	-0.693945	0.161528	-4.29613	1.73802e-05	0.00119148
Tgfbr3l	177.218	-0.690389	0.16097	-4.28893	1.79536e-05	0.00122572
Atf5	2008.41	0.389474	0.090892	4.28502	1.82726e-05	0.00124239
Sdc3	11530.4	0.35622	0.0833139	4.27564	1.9059e-05	0.00129057
Golga7b	4940.39	0.400814	0.0938326	4.27159	1.94082e-05	0.00130887
Olfr856-ps1	2833.86	0.669911	0.15706	4.26531	1.99627e-05	0.00134081
Prpf39	506.245	-0.534175	0.125265	-4.26436	2.00479e-05	0.00134111
Bax	1712.42	-0.335856	0.0788565	-4.25908	2.05271e-05	0.00135816
Clk4	728.749	-0.462563	0.108576	-4.26026	2.04193e-05	0.00135816
Tgm2	864.283	0.58324	0.136948	4.25885	2.05484e-05	0.00135816
Neurl1a	13611.4	0.371709	0.0873157	4.25706	2.07129e-05	0.00135944
Podxl2	8272.38	0.405005	0.0951417	4.25686	2.07317e-05	0.00135944
Abhd14b	551.931	-0.478643	0.112532	-4.25341	2.10543e-05	0.00137516
Ptpa	8868.3	0.344003	0.0810542	4.24411	2.19458e-05	0.00142777
Cort	341.532	-0.567596	0.134035	-4.2347	2.28859e-05	0.00148311
Arl4d	659.831	-0.604701	0.142991	-4.22895	2.34786e-05	0.00150973
Cops6	4759.49	0.373941	0.0884204	4.22913	2.34595e-05	0.00150973
Akap8	1235.41	-0.371721	0.0879811	-4.22501	2.38925e-05	0.00153041
Bc1	206.645	0.719795	0.170554	4.22033	2.43948e-05	0.00155658
Srsf6	1879.61	-0.408458	0.0969126	-4.2147	2.50109e-05	0.00158977
Dync1h1	14252.8	0.28462	0.0676623	4.20649	2.59373e-05	0.00164236
Arhgdia	14307.4	0.324062	0.0770819	4.20412	2.62095e-05	0.00164707
Lamb2	1807.14	0.405745	0.0965309	4.20326	2.63094e-05	0.00164707
Use1	2548.59	0.39638	0.0943018	4.20331	2.63034e-05	0.00164707
Cep95	121.021	-0.645	0.154	-4.18831	2.81044e-05	0.00175019
Pabpc4	1514.74	0.414127	0.098889	4.1878	2.81676e-05	0.00175019
Slc39a2	244.719	-0.58882	0.140716	-4.18445	2.85856e-05	0.00176953
Prxl2b	3615.43	0.450835	0.107796	4.18231	2.88568e-05	0.00177968
Chka	1480.11	-0.38772	0.0929631	-4.17069	3.03683e-05	0.00185908
Tpt1	15894.6	0.34994	0.0839018	4.17083	3.03488e-05	0.00185908
Egr4	1755.44	-0.548845	0.131678	-4.16809	3.07163e-05	0.00187347
Kcnk12	762.374	0.485975	0.116678	4.16511	3.11197e-05	0.00189112
Gm12070	138.348	0.679982	0.163301	4.16398	3.12741e-05	0.00189357
Tatdn3	213.435	-0.551093	0.132403	-4.16224	3.15139e-05	0.00190115
Gm2a	2616.27	0.294929	0.0710451	4.15129	3.30605e-05	0.00198722
Dync1i2	2418.29	-0.366098	0.0882254	-4.14958	3.33089e-05	0.00199493
Btg2	738.828	-0.606817	0.146439	-4.14381	3.41579e-05	0.00203566
Rps5	7355.3	0.347191	0.0837956	4.1433	3.42344e-05	0.00203566
Ssh3	997.286	-0.500123	0.120738	-4.1422	3.4399e-05	0.00203814
Slfn5	223.532	0.627786	0.15201	4.12989	3.62935e-05	0.00214274
Pou3f1	3796.71	0.393349	0.0954911	4.11922	3.80151e-05	0.00223642
Tcea2	741.189	-0.413295	0.100461	-4.11397	3.88905e-05	0.00227984
Sephs2	1185.21	0.329159	0.0800296	4.11297	3.90601e-05	0.00228171
Rad52	256.425	-0.522125	0.12699	-4.11156	3.93001e-05	0.00228768
A630089N07Rik	736.75	0.676543	0.16469	4.10798	3.99129e-05	0.00230625
Alkbh5	1650.44	0.32156	0.0782624	4.10874	3.97822e-05	0.00230625
Vash1	3962.09	0.398528	0.0970299	4.10727	4.00361e-05	0.00230625
Cntnap5c	307.158	0.683123	0.166918	4.09258	4.26603e-05	0.00244891
Nrxn2	20463.4	0.347952	0.0851324	4.08719	4.36638e-05	0.00249787
Mfsd10	672.611	-0.421956	0.103315	-4.08417	4.42355e-05	0.00252188
Cdc25b	599.426	-0.445152	0.109139	-4.07876	4.52761e-05	0.00256758
Sft2d1	1010.91	-0.35289	0.0865267	-4.0784	4.53466e-05	0.00256758
G2e3	124.366	-0.66804	0.163986	-4.07375	4.62615e-05	0.0026037
Izumo4	561.14	-0.411235	0.100952	-4.07357	4.62985e-05	0.0026037
Emp2	540.819	0.535182	0.131448	4.07143	4.67262e-05	0.00261888
Cit	640.91	0.548505	0.1348	4.06903	4.72101e-05	0.00263615
Rbm47	49.7387	-0.645288	0.158613	-4.06833	4.73522e-05	0.00263615
Zfp651	5259.9	0.318146	0.078316	4.06234	4.85831e-05	0.00269563
Abhd12	12112	0.315246	0.0778967	4.04697	5.1884e-05	0.00286919
Nfkbiz	127.457	-0.621707	0.153738	-4.04395	5.25577e-05	0.00289679
Eno1	38037.1	0.457703	0.113293	4.04001	5.34499e-05	0.0029362
Dlg4	46766.2	0.277861	0.0688461	4.03598	5.43751e-05	0.00297717
Kcnab2	45823.3	0.348709	0.0865206	4.03036	5.56915e-05	0.00303922
Rpl6	12376.4	0.301451	0.0749723	4.02084	5.7991e-05	0.00314991
Rps10	6991.25	0.331578	0.0824814	4.02004	5.81893e-05	0.00314991
Sorl1	6829.07	0.308513	0.0767517	4.01963	5.82895e-05	0.00314991
Chkb	861.614	-0.393501	0.097927	-4.01831	5.86182e-05	0.00315739
Zfp692	772.53	-0.487115	0.121416	-4.01194	6.02216e-05	0.00323325
Adgrf5	761.987	0.461091	0.115057	4.0075	6.13655e-05	0.00328404
Msl1	7351.55	0.409253	0.102213	4.00393	6.22996e-05	0.0033221
Polk	140.205	-0.600712	0.150056	-4.00325	6.24772e-05	0.0033221
Cfap52	78.9943	-0.677923	0.169642	-3.9962	6.43673e-05	0.00340051
Cldn1	70.6761	-0.679633	0.170066	-3.9963	6.43397e-05	0.00340051
Dennd5a	5915.07	0.269061	0.0673415	3.99547	6.45667e-05	0.00340051
Rpl8	15104.9	0.369944	0.0926483	3.99299	6.52448e-05	0.00341454
Tmem258	909.252	-0.398937	0.0999012	-3.99332	6.51555e-05	0.00341454
Ehd2	339.936	0.490665	0.122933	3.99133	6.57036e-05	0.00342775
Gal3st3	3116.41	0.352748	0.0884711	3.98715	6.68708e-05	0.0034777
Morn2	281.411	-0.489607	0.122831	-3.98601	6.71947e-05	0.00348074
Ttc28	460.989	0.438126	0.109931	3.98546	6.73488e-05	0.00348074
Eif3c	4881.8	0.278779	0.0699732	3.98408	6.77425e-05	0.00349021
Tnfrsf10b	68.8692	0.679636	0.17079	3.97938	6.90962e-05	0.00353798
Trabd2b	139.945	0.658789	0.165548	3.97945	6.90753e-05	0.00353798
Syp	90331.3	0.303199	0.0762313	3.97736	6.96856e-05	0.00355718
Timm44	1221.68	-0.357026	0.0898384	-3.9741	7.06472e-05	0.00359521
Lrfn1	3010.38	0.413029	0.10398	3.97218	7.12185e-05	0.00360218
Nxf1	1643.7	-0.478662	0.12049	-3.97262	7.10857e-05	0.00360218
Ppp6r2	3839.76	0.349397	0.0880302	3.96905	7.21583e-05	0.00363862
Wdtc1	5453.84	0.329384	0.0830611	3.96556	7.32232e-05	0.00368113
Supt20	482.947	-0.456071	0.115102	-3.96233	7.42219e-05	0.00372006
Egln1	2280.61	0.313051	0.0790715	3.95908	7.5238e-05	0.00374118
Rps6	12054.2	0.304073	0.0768089	3.95882	7.53197e-05	0.00374118
Tle5	25625.5	0.300067	0.0757945	3.95896	7.52769e-05	0.00374118
Wfdc1	285.759	0.521585	0.131785	3.95786	7.5625e-05	0.00374513
Gpr162	12411.5	0.370994	0.0937959	3.95533	7.64276e-05	0.00377361
Ppp1r16a	3653.34	0.353339	0.0894539	3.94996	7.81648e-05	0.00384794
Hdhd5	703.851	-0.419808	0.106394	-3.94578	7.95412e-05	0.00389259
March2	1770.15	0.321389	0.0814403	3.94631	7.93634e-05	0.00389259
Ltc4s	150.18	-0.672868	0.170676	-3.94238	8.06766e-05	0.00393654
Ppox	536.149	-0.456767	0.115922	-3.94031	8.13767e-05	0.00394286
Rpl14	9928.81	0.340684	0.0864466	3.94098	8.11503e-05	0.00394286
Samd4b	3352.69	0.432287	0.109723	3.93979	8.15546e-05	0.00394286
Snhg7	88.4427	-0.657591	0.166936	-3.93919	8.17567e-05	0.00394286
Arhgap35	5594.96	0.301065	0.0765292	3.93399	8.3546e-05	0.00401747
Acyp1	464.433	-0.426808	0.108597	-3.93021	8.48712e-05	0.00404602
Dennd6b	2023.79	-0.395746	0.100683	-3.9306	8.47353e-05	0.00404602
Lars2	809.066	0.487445	0.123984	3.93153	8.44079e-05	0.00404602
Itgam	440.383	-0.449718	0.114484	-3.92821	8.55794e-05	0.00406809
LOC215458	11.7817	0.507729	0.129427	3.9229	8.74883e-05	0.00414695
Frem1	55.9505	-0.666481	0.169958	-3.92145	8.80187e-05	0.0041602
Nfatc4	135.724	0.611279	0.155966	3.91931	8.88013e-05	0.00418527
Ccdc114	165.214	-0.608879	0.155412	-3.91784	8.93477e-05	0.00419909
Gm20605	1382.96	-0.530975	0.135618	-3.91523	9.03166e-05	0.00423263
Baiap2l1	42.3304	-0.656734	0.167886	-3.91179	9.16145e-05	0.00428136
Mrps6	703.198	-0.456713	0.11686	-3.9082	9.29845e-05	0.00433318
Ctdsp1	1852.44	0.344827	0.0882785	3.90613	9.37848e-05	0.00435824
Cyfip2	17275.1	0.256369	0.0656491	3.90514	9.41699e-05	0.00436391
Rnf31	1075.44	0.326126	0.0835311	3.90425	9.45186e-05	0.00436786
Rasl11b	2018.93	-0.347179	0.0889561	-3.90282	9.50789e-05	0.00438155
Rpl19	10581.2	0.312452	0.0802078	3.89554	9.7982e-05	0.00450283
Fosb	355.38	-0.597568	0.153452	-3.89416	9.85395e-05	0.0045035
Tmem150c	3188.13	0.326348	0.0837917	3.89476	9.82978e-05	0.0045035
Ap2b1	10102.7	0.271578	0.0697916	3.89128	9.97184e-05	0.00452129
Rpl23a	8702.21	0.393154	0.101036	3.89121	9.97463e-05	0.00452129
Rps3a1	12260.2	0.370652	0.0952268	3.89231	9.92961e-05	0.00452129
Rpain	240.499	-0.491757	0.126451	-3.88891	0.000100694	0.00455181
Dtnbp1	2263.01	0.328069	0.084396	3.88726	0.000101382	0.00455809
Snrnp70	15765.7	-0.334616	0.086072	-3.88763	0.000101229	0.00455809
Ubxn11	343.02	-0.481407	0.123896	-3.88558	0.000102087	0.00457735
Srsf10	1009.44	-0.361228	0.0929983	-3.88425	0.000102648	0.00459012
Psmd1	3375.33	0.316917	0.0816166	3.88299	0.000103179	0.00460143
Krt8	87.3458	-0.634005	0.163477	-3.87826	0.000105208	0.0046454
Rab26os	35.6444	-0.645173	0.166364	-3.87808	0.000105285	0.0046454
Rgl2	1641.35	-0.441169	0.113744	-3.87861	0.000105056	0.0046454
Thbs4	664.034	0.536537	0.138298	3.87957	0.00010464	0.0046454
Dact3	11696.9	0.349538	0.0902064	3.87487	0.000106684	0.00469079
Kbtbd11	6533.89	0.281275	0.0726072	3.87393	0.000107096	0.00469079
Zfp445	1559.8	-0.398289	0.102817	-3.87378	0.000107162	0.00469079
Fhl1	1319.51	-0.348582	0.0900155	-3.87246	0.000107742	0.00470378
Srsf1	2774.54	-0.33542	0.0866861	-3.86936	0.00010912	0.00475143
3110039M20Rik	102.347	-0.634081	0.164019	-3.8659	0.000110681	0.00480679
Xlr3b	99.5638	-0.650242	0.168234	-3.86511	0.000111038	0.00480973
Pitpnb	3008.4	0.361184	0.0934781	3.86383	0.000111623	0.00482248
Crlf2	766.307	0.450285	0.116584	3.86232	0.000112316	0.00483494
Pot1b	255.689	0.559749	0.14494	3.86193	0.000112495	0.00483494
Chfr	503.008	-0.419611	0.108726	-3.85934	0.000113693	0.00487381
Luc7l	1607.51	-0.314682	0.0815623	-3.85818	0.000114235	0.00488441
Scn8a	8344.08	0.436677	0.113324	3.85333	0.000116522	0.00496942
Adam8	122.83	-0.65412	0.17002	-3.84732	0.000119417	0.00501804
Clec2d	141.452	-0.587228	0.152623	-3.84758	0.000119291	0.00501804
Fastkd3	223.171	-0.579322	0.150494	-3.84947	0.000118375	0.00501804
Lmx1b	16.9727	0.603258	0.156684	3.85017	0.000118038	0.00501804
Retsat	518.238	0.40602	0.105496	3.84869	0.000118752	0.00501804
Rps20	4826.8	0.402393	0.104597	3.84708	0.000119536	0.00501804
Tph1	27.4246	0.533004	0.138566	3.84658	0.00011978	0.00501804
Atp11b	860.698	-0.453296	0.117893	-3.84497	0.000120566	0.00503828
Rpl9	11659.8	0.282374	0.0735082	3.84139	0.00012234	0.00509954
Josd2	1351.44	-0.392291	0.102298	-3.83479	0.000125669	0.00522519
Sfswap	2069.64	-0.363078	0.094792	-3.83026	0.000128007	0.0053091
Wsb2	10016.3	0.318575	0.0832341	3.82745	0.000129476	0.00535661
Rps24	8689.93	0.381799	0.0998269	3.82461	0.00013098	0.00540536
Ftx	360.849	-0.537424	0.140583	-3.82282	0.000131932	0.00541314
Serpina1b	10.2796	-0.489428	0.128014	-3.82322	0.000131719	0.00541314
Slc17a7	84811	0.332865	0.0870822	3.82242	0.000132147	0.00541314
B3galnt2	284.707	-0.47898	0.125474	-3.81736	0.000134888	0.00549816
Nek1	343.304	-0.491649	0.128813	-3.81676	0.000135217	0.00549816
Ppt1	2078.26	-0.272134	0.0712822	-3.8177	0.000134703	0.00549816
Dusp8	6186.39	0.314608	0.0824724	3.81471	0.000136342	0.00549868
Glg1	5878	0.251557	0.0659307	3.81547	0.000135923	0.00549868
Gm14322	202.718	-0.547279	0.143551	-3.81245	0.000137598	0.00549868
Grk4	547.384	0.644261	0.168919	3.81401	0.000136729	0.00549868
Lrrfip1	1707.14	-0.351439	0.0921992	-3.81174	0.000137991	0.00549868
Pfdn2	4396.68	0.364168	0.0955393	3.81171	0.00013801	0.00549868
Rps4x	7782.67	0.296534	0.0777323	3.81481	0.000136287	0.00549868
Tpm2	421.214	0.491028	0.128793	3.81254	0.000137544	0.00549868
Ubqln4	5739.14	0.362663	0.0951535	3.81134	0.000138213	0.00549868
Ogdhl	2960.35	0.363793	0.0954737	3.81041	0.000138739	0.00550639
Nxph3	1572.48	0.409994	0.10763	3.80931	0.000139355	0.00551767
Nova2	7286.76	0.289981	0.0761925	3.80589	0.000141293	0.00558106
F13a1	66.5661	0.649801	0.170877	3.80274	0.000143105	0.00563923
Egln2	4682.35	0.344598	0.0906528	3.80129	0.000143942	0.00565159
Lrp1	15095.8	0.249397	0.0656131	3.80102	0.0001441	0.00565159
Rcn3	629.942	0.475277	0.125149	3.7977	0.000146045	0.00571435
Eef1b2	4564.8	0.286968	0.0756142	3.79516	0.000147548	0.00575957
Arsg	565.332	-0.572382	0.15093	-3.79237	0.000149217	0.00579744
Kcnh3	5714.07	0.353229	0.093137	3.79258	0.000149093	0.00579744
Mbd3	7094.46	0.374367	0.0987671	3.7904	0.000150406	0.00583
A930013F10Rik	82.6947	0.639856	0.168938	3.78753	0.000152154	0.00588401
Gm14295	1384.59	-0.35171	0.0929322	-3.78459	0.000153961	0.00594003
C2cd5	1108.4	-0.363781	0.0961821	-3.78221	0.00015544	0.00594036
Mrgpra6	6212.64	0.644751	0.170424	3.78321	0.000154821	0.00594036
Nop53	5091.3	0.356893	0.0943667	3.78198	0.000155587	0.00594036
Pdgfa	1425.68	0.369021	0.0975807	3.7817	0.00015576	0.00594036
Slc38a5	174.65	0.601608	0.159016	3.78333	0.000154747	0.00594036
Dffb	190.696	-0.547043	0.144803	-3.77784	0.000158192	0.00600638
Ogt	2451.07	-0.41895	0.110898	-3.77781	0.000158215	0.00600638
Junb	3490.3	-0.507447	0.134346	-3.77717	0.000158617	0.00600791
Cxcr2	58.6672	0.642257	0.1701	3.77576	0.000159522	0.00601732
Slc39a7	4431.27	0.308928	0.0818211	3.77565	0.000159591	0.00601732
Tkt	6218.19	0.321586	0.0852319	3.77307	0.000161249	0.00606603
Atp11a	995.65	-0.40139	0.106404	-3.77232	0.000161739	0.00606642
Egr2	72.5373	-0.611042	0.162016	-3.77149	0.000162275	0.00606642
Gm10471	37.8944	0.598114	0.158593	3.77137	0.000162356	0.00606642
Rps9	10134	0.293007	0.0777074	3.77065	0.000162825	0.00607025
Rps11	9068.22	0.310996	0.082634	3.76353	0.000167529	0.00621768
Rps14	15747.7	0.339804	0.0902873	3.76358	0.000167496	0.00621768
Foxc1	332.464	0.531744	0.14132	3.76269	0.000168096	0.00622481
Tns4	17.552	-0.514649	0.136826	-3.76134	0.000169008	0.00624463
Col1a1	790.034	0.564644	0.150277	3.75734	0.000171726	0.00628905
Gm15246	61.3269	-0.634916	0.168962	-3.75775	0.000171449	0.00628905
Grk2	10848.4	0.354665	0.0943901	3.75744	0.000171658	0.00628905
Sobp	5257.41	0.353955	0.0941965	3.75763	0.000171531	0.00628905
Igsf3	498.354	0.449304	0.11963	3.75579	0.000172799	0.00631438
Tesk1	5261.79	0.326186	0.086889	3.75405	0.000173998	0.00634423
Fam102a	4918.56	0.290197	0.0773163	3.75338	0.000174467	0.00634738
Asphd2	6167.23	0.304052	0.081123	3.74804	0.000178222	0.00645569
Fbln1	957.669	0.46411	0.123822	3.74818	0.000178119	0.00645569
Srsf5	4898.53	-0.41622	0.111084	-3.7469	0.000179031	0.00647085
Ttc39aos1	60.6554	-0.636854	0.170095	-3.74411	0.000181034	0.00652903
Ncs1	17556.4	0.32937	0.0880068	3.74255	0.000182161	0.00655544
Actn4	5230.36	0.340176	0.0909212	3.74144	0.000182967	0.00657019
Dpm2	886.139	-0.352467	0.0942484	-3.73977	0.00018419	0.00659979
Gprin1	8736.32	0.310644	0.083097	3.73833	0.000185243	0.00662324
Rd3	59.7178	-0.609336	0.163145	-3.73493	0.000187768	0.00669906
Zkscan3	430.313	-0.405813	0.10867	-3.73435	0.000188198	0.0067
Cavin1	1473.92	0.442406	0.118507	3.73316	0.000189093	0.00671746
Rpl32	6457.18	0.298237	0.0799057	3.73236	0.000189694	0.00672441
Abcc5	2205.13	-0.300903	0.0806546	-3.73076	0.000190904	0.00674586
Cav1	350.541	0.46739	0.12531	3.72988	0.000191573	0.00674586
Col9a3	982.28	-0.602201	0.161473	-3.72941	0.000191926	0.00674586
Eif3b	4200.5	0.357583	0.0958737	3.72973	0.000191688	0.00674586
Sdc4	3096.79	0.327017	0.0878595	3.72205	0.000197614	0.00692591
Zmiz2	13009.8	0.345978	0.0929623	3.7217	0.000197883	0.00692591
Snf8	2365.34	0.335797	0.0903032	3.71855	0.000200368	0.00699811
Chrm1	9442.85	0.295064	0.0793754	3.71732	0.00020135	0.00701369
Ksr2	340.715	0.457052	0.123	3.71587	0.000202505	0.00701369
Rin3	153.013	0.574723	0.154649	3.71629	0.000202167	0.00701369
Rps27a	6924.8	0.328017	0.0882559	3.71666	0.000201875	0.00701369
Mgat1	2564.49	0.316639	0.0852496	3.71426	0.000203803	0.00704393
Fcrls	825.502	0.447512	0.120539	3.7126	0.00020514	0.00707542
Pgm2	2602.78	0.293538	0.0790893	3.71147	0.00020606	0.00709239
Fibcd1	7538.28	0.36441	0.0982341	3.70961	0.000207579	0.00712988
Tmem184a	18.837	-0.526922	0.142086	-3.70846	0.00020852	0.0071474
Pkdcc	469.392	-0.385852	0.10415	-3.70478	0.000211576	0.00723719
Mllt6	10512.1	0.339515	0.091691	3.70282	0.000213219	0.00727839
Kcnk2	1513.43	0.372766	0.100743	3.70017	0.000215451	0.0073395
Col4a4	27.9703	-0.566301	0.153084	-3.69928	0.000216212	0.00735033
Laptm5	1922.29	0.343972	0.0930035	3.69848	0.00021689	0.0073583
Lynx1	21540.4	0.331224	0.0896973	3.69268	0.000221903	0.00750069
Ypel3	6720.86	-0.334244	0.0905177	-3.69258	0.000221992	0.00750069
Nxpe4	119.363	-0.605162	0.163967	-3.69075	0.00022359	0.00753935
Gm20594	17407.4	0.489406	0.132667	3.68898	0.000225152	0.00757661
Nudc	6660.73	0.333661	0.0904943	3.68709	0.000226831	0.00761766
Cct5	4706.1	0.285977	0.0776212	3.68427	0.000229363	0.00768019
Zmym6	427.808	-0.437585	0.11878	-3.68398	0.000229619	0.00768019
Anks3	1022.59	-0.414012	0.112436	-3.68219	0.000231239	0.0076923
Eef1d	3086.38	0.322003	0.087431	3.68294	0.000230555	0.0076923
Kcnq1ot1	1728.93	0.606938	0.164883	3.68102	0.000232299	0.0076923
Marveld3	18.8353	-0.539147	0.146431	-3.68191	0.000231489	0.0076923
Rpl24	6770.14	0.298995	0.0812159	3.68149	0.000231877	0.0076923
Slc27a2	128.662	-0.555419	0.15098	-3.67875	0.000234376	0.0077456
Hhatl	488.016	0.390456	0.10624	3.67524	0.000237628	0.00783746
Rps19	9129.23	0.318298	0.086725	3.6702	0.000242362	0.00797774
Fcgrt	1231.62	0.358986	0.0979325	3.66565	0.00024671	0.00810478
Chrm4	975.031	0.392431	0.107076	3.66497	0.000247367	0.00811031
Ahnak	780.128	0.469486	0.12825	3.66071	0.000251514	0.00822427
Emb	550.345	-0.526795	0.143918	-3.66039	0.000251834	0.00822427
Zfp414	917.204	-0.353387	0.096561	-3.65973	0.000252479	0.00822914
1700047M11Rik	48.86	-0.6247	0.170842	-3.65659	0.000255593	0.00823355
Abca8a	244.677	-0.480155	0.131312	-3.65661	0.000255576	0.00823355
Dbi	4319.33	-0.317535	0.0867882	-3.65874	0.000253463	0.00823355
Gabbr1	20630.4	0.299493	0.0818769	3.65784	0.000254345	0.00823355
Hunk	843.195	0.386796	0.105759	3.65734	0.000254849	0.00823355
Mn1	990.612	0.346689	0.0947764	3.65796	0.000254226	0.00823355
Zfp488	966.243	0.62475	0.170968	3.65419	0.000257999	0.00829498
A4galt	121.626	0.552598	0.151261	3.65327	0.000258926	0.00830866
Vegfa	1332.79	-0.455501	0.124737	-3.65169	0.000260517	0.00834357
Mcu	1516.16	0.318254	0.0871847	3.65035	0.000261886	0.00837126
Magoh	506.606	-0.408944	0.112078	-3.64873	0.000263537	0.00840784
Luc7l3	1736.28	-0.350755	0.0962171	-3.64545	0.00026692	0.00849943
Rpl17	10269.3	0.32356	0.088787	3.64423	0.000268191	0.00852353
Prkce	12521.2	0.363084	0.0996658	3.64301	0.000269466	0.00854769
Tjp3	91.6068	-0.613131	0.168334	-3.64235	0.000270165	0.0085535
Fbxl6	913.293	-0.381467	0.104775	-3.64081	0.000271778	0.00857185
Lsm12	700.438	0.445842	0.122442	3.64125	0.000271315	0.00857185
Pi16	87.4108	0.583835	0.160559	3.63627	0.000276615	0.00870786
Add2	9268.78	0.273975	0.0754812	3.62971	0.000283743	0.00891534
Ube2r2	3449.13	0.422758	0.116564	3.62683	0.000286917	0.00899802
Isca2	684.014	-0.383563	0.105773	-3.62628	0.000287537	0.00899851
Kcnab3	953.748	-0.415104	0.114485	-3.62585	0.000288017	0.00899851
Gfm2	646.408	-0.383631	0.105867	-3.62371	0.000290407	0.00905612
Tlnrd1	1856.45	0.315218	0.0870867	3.61959	0.000295072	0.00918431
Eif5b	1827.7	0.508151	0.140434	3.61845	0.000296378	0.0092077
Epop	2585.56	0.351968	0.0973045	3.61718	0.00029783	0.00923552
Rpl26	6831.25	0.351953	0.0973548	3.61516	0.000300167	0.00929063
Hook2	444.969	-0.447842	0.123926	-3.61378	0.000301763	0.00932264
Tbce	600.825	-0.429001	0.118861	-3.60927	0.000307062	0.00946869
Chd3	45355	0.305599	0.0848482	3.60172	0.000316118	0.00972985
Hpf1	1267.27	0.380215	0.10569	3.59746	0.000321345	0.00987245
Crh	65.3059	-0.604051	0.167955	-3.5965	0.000322526	0.00989039
Acad8	733.148	-0.484145	0.134749	-3.59294	0.000326969	0.0100081
4933439C10Rik	810.572	-0.447657	0.124697	-3.58995	0.000330739	0.0100929
Cacng2	869.83	0.439993	0.122568	3.58978	0.000330954	0.0100929
Gatad1	1884.92	0.362005	0.100863	3.58906	0.000331872	0.0101023
Acvrl1	656.216	0.388167	0.108177	3.58827	0.000332879	0.0101144
Smo	917.218	0.323068	0.0900788	3.5865	0.000335142	0.0101645
Msantd2	209.321	-0.513114	0.143167	-3.58403	0.00033833	0.0102239
Pnmal2	23383.8	0.327403	0.0913419	3.58437	0.000337896	0.0102239
Gadd45b	513.479	-0.380657	0.106293	-3.58122	0.000341991	0.0102788
Naaa	1195.02	-0.418728	0.116917	-3.5814	0.000341753	0.0102788
Rpl7	8005.18	0.307936	0.0859956	3.58084	0.000342498	0.0102788
Whamm	762.171	-0.332548	0.0928714	-3.58074	0.000342627	0.0102788
Shank3	17022.4	0.332004	0.0927454	3.57974	0.00034394	0.0102996
Ncbp2	1382.8	-0.310031	0.0867322	-3.57458	0.000350786	0.0104857
Mov10	425.928	-0.488468	0.136692	-3.57349	0.000352249	0.0105055
S100a8	16.474	0.527543	0.147641	3.57315	0.000352716	0.0105055
Ccdc84	187.171	-0.495855	0.138817	-3.57201	0.000354249	0.0105322
Hnrnpab	6738.22	0.25142	0.0704265	3.56997	0.000357026	0.0105958
Srarp	88.9683	0.60338	0.169123	3.56771	0.000360121	0.0106686
Grik5	16343.4	0.320917	0.089969	3.56698	0.000361123	0.0106792
Thpo	346.348	-0.471625	0.13232	-3.56427	0.000364866	0.0107589
Zbtb20	128.657	0.60933	0.170964	3.56409	0.000365117	0.0107589
Gls	4729.93	-0.250137	0.0702711	-3.5596	0.000371417	0.0109252
Gm13375	605.822	0.365541	0.102739	3.55796	0.000373741	0.0109741
Srp14	2900.72	-0.291693	0.0820099	-3.55681	0.000375386	0.0110029
Rpl35	7203.8	0.261656	0.0735846	3.55585	0.000376762	0.0110238
Cox7b	3978.56	-0.263173	0.0740519	-3.5539	0.00037956	0.0110738
Rpl35a	8073.15	0.380256	0.107002	3.55373	0.000379805	0.0110738
Lzts1	1893.66	0.367107	0.103362	3.55168	0.000382785	0.011141
Gm5415	161.64	0.542401	0.152741	3.55111	0.000383617	0.0111457
Gm17644	110.46	0.601711	0.169707	3.54558	0.000391752	0.0113622
4930519L02Rik	21.9136	0.518892	0.14646	3.5429	0.00039575	0.0114297
Mapk1ip1	975.843	-0.376582	0.106309	-3.54234	0.000396596	0.0114297
Mthfr	727.486	-0.439677	0.124123	-3.54225	0.000396728	0.0114297
Slc25a27	803.331	-0.42377	0.119635	-3.54218	0.000396836	0.0114297
Yeats2	512.626	-0.380065	0.107383	-3.53934	0.000401129	0.0115333
Clasrp	2656.82	-0.338208	0.0956024	-3.53765	0.000403706	0.0115873
Rps12	5807.64	0.277951	0.0785843	3.53697	0.000404743	0.011597
Eef1g	10661.5	0.275313	0.0778807	3.53506	0.000407676	0.0116609
Slc2a4rg-ps	249.205	-0.473247	0.133959	-3.53277	0.000411232	0.0117222
Taok2	7635.09	0.319325	0.0903863	3.5329	0.000411034	0.0117222
AF366264	30.9488	0.522192	0.147956	3.52936	0.000416559	0.0118537
6530403H02Rik	63.5058	0.597411	0.169414	3.52634	0.000421351	0.0119695
Ovgp1	87.3631	-0.569255	0.161518	-3.52441	0.000424421	0.0120362
Dhrs11	159.776	-0.539962	0.153236	-3.52373	0.00042551	0.0120464
Tnk2	14069.5	0.316012	0.0897074	3.5227	0.000427174	0.0120729
Rpl37	7461.55	0.343761	0.0976034	3.52202	0.000428275	0.0120835
Arhgef10l	1589.45	0.332108	0.0943503	3.51995	0.000431635	0.0120868
Iqcg	224.033	-0.551942	0.156763	-3.52088	0.000430113	0.0120868
Miat	16132.3	-0.35831	0.101801	-3.5197	0.000432036	0.0120868
Ndst3	351.047	-0.442756	0.125752	-3.52088	0.000430124	0.0120868
Rplp1	23888.7	0.335798	0.0954029	3.51979	0.000431895	0.0120868
Pcgf2	957.073	-0.311953	0.0886426	-3.51922	0.000432814	0.0120882
Bgn	927.015	0.455837	0.129639	3.5162	0.000437771	0.0121756
Hexdc	800.332	-0.352531	0.100252	-3.51645	0.000437365	0.0121756
Ttc4	978.309	-0.352396	0.100227	-3.51597	0.000438144	0.0121756
Klf2	703.247	-0.5345	0.152047	-3.51537	0.000439137	0.0121828
Cfp	274.233	-0.487626	0.138808	-3.51296	0.000443139	0.0122732
Pdlim7	1862.61	-0.291652	0.0830403	-3.51217	0.000444457	0.0122892
Lhfpl4	6754.23	0.30455	0.0867405	3.51105	0.000446337	0.0123207
Pdzd4	6583.13	0.323969	0.092295	3.51015	0.000447849	0.0123261
Rbm39	2662.96	-0.323295	0.0921054	-3.51005	0.000448018	0.0123261
Psmc3	6086.03	0.296062	0.0843853	3.50846	0.000450716	0.0123593
Sltm	1057.54	-0.348381	0.0992909	-3.50869	0.000450318	0.0123593
Pabpc1	3767.21	0.248194	0.0707613	3.50749	0.000452357	0.0123634
Uckl1	513.074	-0.409301	0.116687	-3.50768	0.000452032	0.0123634
Coro1c	3893.09	0.334137	0.0953195	3.50544	0.00045585	0.0124384
Ier5l	913.354	0.400626	0.114306	3.50486	0.000456852	0.0124453
Arid5b	109.011	0.583709	0.166886	3.49764	0.000469386	0.0127658
Plekhm2	4551.93	0.289225	0.0827349	3.4958	0.00047264	0.0128332
Nfia	1672.08	0.439311	0.125733	3.49401	0.00047583	0.0128987
Plb1	34.2382	-0.550062	0.15752	-3.49202	0.000479377	0.0129737
Acp6	363.02	-0.456878	0.130973	-3.48834	0.000486026	0.0131322
Ctcfl	51.9179	0.519539	0.14903	3.48614	0.000490053	0.0132195
Ap1s3	654.41	0.520149	0.149263	3.48478	0.000492549	0.0132652
Srrm1	2560.79	-0.295719	0.0849335	-3.48177	0.000498106	0.0133931
Nsmaf	479.634	-0.414274	0.119067	-3.47935	0.000502639	0.0134932
Sirt7	1371.73	-0.293589	0.0844246	-3.47752	0.000506066	0.0135632
Foxp2	69.4936	0.591167	0.170066	3.4761	0.000508768	0.0136137
Gin1	114.039	-0.533627	0.153576	-3.47467	0.00051148	0.0136642
Slc31a1	634.269	-0.539364	0.155267	-3.47378	0.000513176	0.0136874
Hba-a1	9634.79	0.438705	0.126308	3.4733	0.000514102	0.0136901
D17H6S53E	474.063	0.391998	0.112889	3.47241	0.000515807	0.0137135
A330048O09Rik	46.7094	-0.585765	0.168837	-3.46941	0.000521603	0.0138233
Rnf10	11563.3	0.316541	0.0912327	3.4696	0.000521241	0.0138233
Mpp6	728.032	0.391524	0.112931	3.46693	0.000526429	0.013929
Cyb5a	996.181	-0.327929	0.0946327	-3.46528	0.000529678	0.0139482
Kcnj4	3987.36	0.36524	0.105379	3.46596	0.000528351	0.0139482
Nomo1	6360.35	0.350247	0.101069	3.46541	0.000529419	0.0139482
Phactr1	9166.7	0.319337	0.0922646	3.4611	0.000537977	0.0141443
Fkbp8	17794.3	0.283982	0.0821573	3.45656	0.00054712	0.0143619
Etnppl	242.05	-0.476375	0.137875	-3.45511	0.000550074	0.0144166
Lce1i	9.17526	0.369313	0.106927	3.45388	0.00055259	0.0144597
Dmtf1	710.719	-0.350133	0.10143	-3.45197	0.000556512	0.0145166
Zfp628	923.251	0.357314	0.103509	3.452	0.000556447	0.0145166
Fgf9	573.364	0.521388	0.151124	3.45006	0.000560459	0.014563
Hoxc8	12.6133	0.398967	0.11564	3.45009	0.000560402	0.014563
Psmc5	7155.16	0.291007	0.0843615	3.44952	0.000561585	0.014563
Scaf1	12827.3	0.269153	0.0780382	3.44899	0.00056268	0.014563
Zfp358	1132.64	0.346893	0.100567	3.44935	0.000561935	0.014563
Ddx54	3000.33	0.303416	0.0880799	3.44479	0.00057151	0.0147685
Chpf	6074.24	0.279894	0.0813181	3.44196	0.000577522	0.0149006
Rpl30	7915.03	0.341986	0.0994368	3.43923	0.000583365	0.015028
Sec1	117.945	-0.547721	0.15931	-3.43808	0.000585859	0.0150688
Lmx1a	28.1766	-0.502429	0.146223	-3.43603	0.000590296	0.0151595
Adcy1	15496	0.341325	0.0994667	3.43155	0.000600152	0.0153888
Lrfn2	1430.08	0.278698	0.0812573	3.42982	0.000603985	0.0154499
Malat1	10541.5	0.462945	0.134984	3.42963	0.000604399	0.0154499
Muc6	45.5857	0.575976	0.167976	3.42892	0.000605999	0.015467
Cyp4a29	6.7841	0.361718	0.105552	3.42692	0.000610479	0.0155335
Suds3	5280.33	0.291525	0.0850596	3.4273	0.000609622	0.0155335
Nfib	3181.74	0.38754	0.113124	3.4258	0.000612995	0.0155736
Gmppa	1360	-0.339725	0.0992824	-3.42181	0.000622063	0.0157583
Vmn1r58	162.961	0.57493	0.168021	3.42176	0.000622163	0.0157583
Mtch1	24746.7	0.241579	0.0706105	3.42129	0.000623248	0.0157617
Capsl	130.99	-0.543002	0.158845	-3.41843	0.000629828	0.0159039
Adra2c	1878.41	0.337717	0.0989376	3.41344	0.000641492	0.0161738
5430416N02Rik	160.782	-0.499771	0.146478	-3.41192	0.000645069	0.0162147
Stard10	1476.69	0.386372	0.113229	3.4123	0.000644181	0.0162147
Cdc14b	101.144	-0.566693	0.166219	-3.40932	0.000651257	0.0163304
Hnrnph1	3855.11	-0.269033	0.0789244	-3.40874	0.000652626	0.0163304
Stk32c	4416.56	0.325748	0.0955594	3.40886	0.000652351	0.0163304
Acyp2	387.264	-0.384106	0.11278	-3.40581	0.000659675	0.0164324
Eif3m	1584.6	0.296808	0.0871384	3.40617	0.000658809	0.0164324
Zbtb16	3817.48	0.343302	0.100784	3.40631	0.000658474	0.0164324
Bcl9l	3224.6	0.28268	0.0830126	3.40527	0.000660989	0.0164405
Acot2	466.256	0.375022	0.110233	3.4021	0.000668706	0.0166075
Exd2	1461.42	-0.327221	0.0962051	-3.40129	0.000670697	0.0166321
Cul4b	704.378	-0.408484	0.120118	-3.4007	0.000672146	0.0166431
Rpl10a	5249.45	0.294448	0.0866266	3.39905	0.000676198	0.0166688
Slc35e4	1283.95	0.309728	0.0911206	3.3991	0.000676085	0.0166688
Stag2	919.451	0.401992	0.11826	3.39922	0.000675785	0.0166688
Zfp553	979.62	0.319969	0.0941505	3.39848	0.00067761	0.0166789
4930431F12Rik	40.8238	0.56249	0.165641	3.39584	0.000684175	0.0168155
Hspb8	587.767	0.516828	0.152229	3.39507	0.000686109	0.0168381
Ahdc1	2812.86	0.323159	0.0952249	3.39364	0.000689698	0.0169012
Nenf	2455.02	0.303876	0.0895567	3.39311	0.000691042	0.0169091
D5Ertd615e	58.6718	0.572691	0.168838	3.39195	0.000693968	0.0169308
Kcnh7	53.8395	0.546019	0.160965	3.39215	0.000693454	0.0169308
Fkbp4	5524.66	0.290233	0.0855849	3.39117	0.000695956	0.0169543
Veph1	37.182	0.520645	0.153619	3.38919	0.000700984	0.0170518
Car14	379.429	-0.55169	0.162819	-3.38836	0.000703107	0.0170534
Kif1a	34138	0.297105	0.087675	3.38871	0.000702221	0.0170534
6330415B21Rik	9.90921	0.457554	0.135079	3.38731	0.000705806	0.0170828
Tmem181b-ps	1605.43	-0.332762	0.0982442	-3.38709	0.000706376	0.0170828
Edn3	265.361	0.467399	0.138131	3.38375	0.000715039	0.0172671
Ccdc91	1263.73	0.295699	0.0874336	3.38198	0.000719655	0.0173533
Slc26a10	530.907	-0.454505	0.134411	-3.38147	0.000720998	0.0173605
Rps8	9759.32	0.266446	0.0788793	3.3779	0.000730419	0.0175618
Ddrgk1	3056.66	0.27117	0.0803055	3.37673	0.000733519	0.0176108
Eif3g	2941.51	0.260723	0.0772275	3.37603	0.000735389	0.0176302
Slc22a6	453.584	0.53816	0.159502	3.374	0.000740836	0.0177352
Pou6f1	4803.79	0.24554	0.0727956	3.373	0.000743531	0.0177721
Rps21	10984.5	0.271119	0.0803879	3.37264	0.000744521	0.0177721
Gm9839	29.1077	0.533574	0.158271	3.37127	0.000748221	0.0178347
Baalc	4929.73	0.285212	0.0846235	3.37036	0.000750705	0.0178683
Asrgl1	3368.84	0.264281	0.0784327	3.36953	0.00075296	0.0178835
Map1b	17010.4	0.327632	0.0972394	3.36933	0.000753501	0.0178835
Cadm4	12809.3	0.290844	0.0863372	3.3687	0.000755239	0.0178992
Iqsec1	8004.12	0.291816	0.0867229	3.36492	0.000765651	0.0180685
Ndrg2	31695.2	0.281826	0.0837395	3.36551	0.000764018	0.0180685
Pcdha12	271.347	0.522091	0.155156	3.36495	0.000765582	0.0180685
Mtx3	646.845	-0.365146	0.108704	-3.35909	0.000781983	0.0184277
Ss18l2	580.785	-0.358648	0.106793	-3.35835	0.000784083	0.018451
Htra1	5969.9	0.301371	0.0897868	3.35652	0.000789307	0.0185476
1700029J07Rik	67.3441	-0.557811	0.166305	-3.35415	0.000796102	0.0185757
Cpne7	10649.7	-0.361009	0.107595	-3.35527	0.000792876	0.0185757
Eif3h	5005.11	0.302712	0.0902301	3.35489	0.000793966	0.0185757
Tuba4a	19736.9	0.279153	0.0832042	3.35503	0.000793561	0.0185757
Zc3h11a	1328.21	-0.34809	0.103778	-3.35419	0.00079598	0.0185757
Gpr27	2409.33	0.270684	0.0807254	3.35315	0.000798979	0.018596
St6galnac6	6529.33	0.308052	0.0918717	3.35307	0.000799214	0.018596
Dmpk	882.567	-0.429304	0.128174	-3.34939	0.00080989	0.018818
Gm14326	380.824	-0.399035	0.119314	-3.34442	0.000824561	0.0191321
Sfxn2	179.065	-0.465095	0.139182	-3.34162	0.000832897	0.0192985
Adam28	8.82288	0.366742	0.109775	3.34084	0.000835263	0.0193264
Timm9	583.011	-0.353949	0.105963	-3.34031	0.00083684	0.0193359
Odf2l	111.576	-0.50912	0.152439	-3.33983	0.000838285	0.0193424
Stau2	2629.16	0.341348	0.102232	3.33895	0.000840969	0.0193773
Slc6a13	845.701	0.474109	0.142024	3.33824	0.000843103	0.0193996
Ccr5	43.4231	-0.551974	0.165379	-3.33764	0.000844932	0.0194034
Exoc3l2	25.2782	-0.550566	0.164968	-3.33742	0.000845607	0.0194034
Apoe	111976	0.233523	0.0699928	3.33638	0.000848765	0.0194489
Ppfia3	10002	0.332357	0.0996988	3.33361	0.000857254	0.0196163
Rack1	6197.9	0.255353	0.0766216	3.33265	0.000860239	0.0196575
Cplane1	862.603	-0.342771	0.102872	-3.33202	0.000862175	0.0196747
Rasgef1a	8122.97	0.21479	0.0644719	3.33152	0.000863721	0.0196829
Ift43	238.746	-0.454324	0.136413	-3.3305	0.000866907	0.0197284
Hic1	287.602	0.454756	0.136672	3.32735	0.000876759	0.0199099
Lrfn3	1501.52	0.332592	0.0999621	3.32718	0.000877286	0.0199099
Capzb	11288.4	0.217343	0.0653685	3.32489	0.000884533	0.020047
Cox6b2	136.062	-0.567935	0.17085	-3.32418	0.000886795	0.0200709
Gdi2	4432.61	0.275212	0.0828134	3.32328	0.000889643	0.0200854
Hbb-bt	2235.19	0.449877	0.135374	3.32322	0.00088986	0.0200854
Arf3	55062.1	0.295588	0.0890123	3.32075	0.000897754	0.0202361
Irf2bp2	1507.12	-0.269655	0.0812278	-3.31973	0.000901031	0.0202824
Borcs8	832.226	-0.338109	0.101893	-3.31827	0.000905765	0.0203609
Gatad2b	1023.36	0.322516	0.0972067	3.31784	0.000907165	0.0203609
Krt10	360.184	-0.410145	0.123644	-3.31714	0.000909431	0.0203609
Ptchd4	93.8416	0.563054	0.169729	3.31738	0.00090867	0.0203609
Phgdh	3639.61	0.251501	0.0758444	3.31601	0.000913125	0.0204161
Gmnc	37.6467	-0.562498	0.169687	-3.31492	0.000916698	0.0204684
Nrsn1	8015.49	0.3137	0.0946505	3.31429	0.000918752	0.0204707
Smim18	119.115	-0.512258	0.154567	-3.31414	0.000919268	0.0204707
Prcc	2483.87	0.275423	0.0831364	3.3129	0.000923339	0.0205338
1500011B03Rik	3131.55	-0.262041	0.0791185	-3.31201	0.000926282	0.0205541
Cic	8557.17	0.277361	0.0837537	3.31162	0.000927562	0.0205541
Tnr	747.234	0.41988	0.126795	3.3115	0.00092797	0.0205541
Slc50a1	813.892	-0.332432	0.100415	-3.3106	0.000930974	0.0205931
Snph	16782.5	0.337959	0.102136	3.30893	0.000936536	0.0206886
C130071C03Rik	682.556	-0.337517	0.102029	-3.30805	0.000939487	0.0207262
Sart1	3897.45	0.255141	0.077194	3.30519	0.000949126	0.0208833
Tmem86b	209.541	-0.482692	0.146039	-3.30523	0.000948981	0.0208833
Atp7a	101.503	-0.524705	0.158837	-3.30341	0.000955163	0.0209837
Ssbp3	6461.17	0.308655	0.093444	3.3031	0.000956219	0.0209837
Rpl27	7813.82	0.278057	0.0841976	3.30243	0.000958504	0.0210061
Dgcr6	2702.86	0.292602	0.0886417	3.30095	0.000963564	0.0210891
Mdm4	878.527	-0.327501	0.0992656	-3.29924	0.000969475	0.0211905
Pfkfb2	593.794	-0.393721	0.119375	-3.29819	0.000973117	0.0212421
Vwa3a	188.692	-0.535686	0.162549	-3.29553	0.000982366	0.0214158
Nkain3	195.333	0.520398	0.157964	3.29442	0.000986261	0.0214706
Sil1	1104.37	0.327047	0.0992833	3.29407	0.000987465	0.0214706
C030005K06Rik	22.1704	-0.514737	0.156335	-3.29252	0.000992943	0.0215614
Cdc42ep4	2005.39	0.261159	0.0793867	3.28971	0.00100291	0.0216816
Sag	66.5046	0.558138	0.169643	3.29008	0.0010016	0.0216816
Tmem151b	8713.74	0.35703	0.108516	3.29013	0.00100142	0.0216816
Zfp991	40.086	0.560615	0.170426	3.28949	0.0010037	0.0216816
Catip	92.6938	-0.559863	0.170265	-3.28819	0.00100834	0.0216969
Drap1	10106	0.279615	0.0850307	3.2884	0.0010076	0.0216969
Nat8l	16513.2	0.296975	0.0903097	3.2884	0.00100757	0.0216969
Nnat	17397.9	0.280037	0.0852097	3.28644	0.00101462	0.0218039
Plk3	345.1	-0.413917	0.12603	-3.28428	0.00102243	0.0219432
1810026B05Rik	303.392	-0.44358	0.135119	-3.28289	0.00102749	0.0220233
Ncl	6661.82	0.278684	0.0849113	3.28206	0.00103051	0.0220595
Dot1l	1770.8	-0.342849	0.104509	-3.28057	0.00103599	0.0221483
B4galt2	3653.58	0.308011	0.0939295	3.27917	0.00104112	0.0222292
Dpep1	12.1296	-0.437165	0.133344	-3.27848	0.00104369	0.0222555
Slc13a3	1130.55	0.477152	0.145575	3.27771	0.00104651	0.0222871
Palm2	610.497	0.411227	0.125492	3.27692	0.00104945	0.0222923
Wnt7b	2843.1	0.326373	0.0995909	3.27714	0.00104864	0.0222923
Cdr1	63.7706	0.558765	0.170548	3.2763	0.00105176	0.0223116
Fam234b	7485.06	0.300277	0.091678	3.27535	0.00105531	0.0223116
Metap1d	313.732	-0.452714	0.138254	-3.27452	0.00105842	0.0223116
Nfic	3867.38	0.269822	0.082396	3.2747	0.00105776	0.0223116
Pbx1	3000.93	0.404977	0.123622	3.27594	0.00105311	0.0223116
Zfp639	427.134	-0.358104	0.109359	-3.27457	0.00105822	0.0223116
Steap2	179.533	-0.558972	0.170736	-3.2739	0.00106073	0.0223318
Ckb	51445.8	0.240734	0.0735905	3.27127	0.00107066	0.0225123
Ppp2r3d	1408.64	-0.273604	0.0836848	-3.26946	0.00107752	0.0225994
Rpn1	4399.72	0.265397	0.0811667	3.26978	0.00107631	0.0225994
4930521O11Rik	24.3733	0.44117	0.135115	3.26513	0.00109414	0.0229189
Ext1	704.669	0.419629	0.128584	3.26347	0.00110058	0.0230248
Nnt	663.535	0.464974	0.142538	3.2621	0.00110591	0.0230865
Zfp106	4690.31	0.287479	0.0881298	3.26199	0.00110631	0.0230865
Uimc1	276.649	-0.457583	0.14033	-3.26077	0.00111111	0.0231573
Ddx25	1118.07	0.334522	0.102605	3.26028	0.00111301	0.023168
Lrrc39	46.5414	-0.552322	0.169493	-3.25867	0.00111937	0.0232172
Ndufb10	6156.78	0.256134	0.0786006	3.25867	0.00111935	0.0232172
Olfr1425	5.3518	0.32529	0.0998248	3.25862	0.00111957	0.0232172
Mlf1	45.9528	-0.526039	0.161514	-3.25693	0.00112624	0.0233263
Dnm3os	13.6606	0.405156	0.124528	3.25355	0.00113974	0.0235764
Cacng8	8132.99	0.271722	0.0835376	3.25269	0.00114316	0.0235884
Cmip	12636.6	0.276398	0.0849733	3.25276	0.0011429	0.0235884
Ldhd	346.245	-0.402636	0.123841	-3.25124	0.00114903	0.0236748
Nlgn3	1777.2	0.302956	0.09319	3.25095	0.00115021	0.0236748
Rabl2	484.388	-0.369467	0.113777	-3.24729	0.00116509	0.0239515
Bbs2	433.057	-0.386362	0.119021	-3.24617	0.0011697	0.0240165
Tcp1	4385.85	0.226946	0.0699286	3.2454	0.00117285	0.0240515
Tra2a	1177.87	-0.400345	0.123394	-3.24444	0.00117683	0.0241031
Pik3ca	1047.68	0.462584	0.14264	3.243	0.00118277	0.0241949
Higd2a	2616.58	-0.258847	0.0798853	-3.24023	0.00119432	0.0244012
Gnai2	9176.5	0.225547	0.0696872	3.23656	0.00120979	0.0246868
Gata3	15.3928	0.411401	0.127142	3.23576	0.00121319	0.0247258
Pygo1	1212.47	0.32048	0.0990659	3.23501	0.00121637	0.0247601
Itpka	12789	0.264504	0.0818275	3.23246	0.0012273	0.0249215
Mast2	3834.34	0.347977	0.107649	3.23251	0.00122707	0.0249215
Tmem14c	1245.98	-0.283421	0.0876913	-3.23202	0.00122916	0.0249289
Adcy2	3238.02	0.217535	0.0673746	3.22874	0.00124335	0.0251858
Psenen	1184.31	-0.267468	0.0828903	-3.22677	0.00125195	0.025329
Xkr6	69.9836	0.536965	0.166544	3.22416	0.00126343	0.0255302
Serpina1a	6.98427	-0.375194	0.11646	-3.22165	0.00127455	0.0257236
Dlgap4	11977.7	0.279493	0.0867854	3.22051	0.00127962	0.0257945
Prcd	114.811	-0.545403	0.169484	-3.21803	0.00129076	0.0259876
Adgrg1	2609.22	0.314834	0.0978986	3.21592	0.00130027	0.0261421
Mapk15	83.2617	-0.547862	0.170375	-3.21563	0.00130159	0.0261421
Inpp5k	966.069	-0.27594	0.085826	-3.21511	0.00130396	0.026158
Xkr4	107.438	0.549261	0.170957	3.21286	0.0013142	0.0263316
Plscr3	568.928	-0.367218	0.114387	-3.21031	0.0013259	0.026534
Fnbp4	700.139	-0.33752	0.105189	-3.20871	0.00133331	0.0266501
Col3a1	198.561	0.539574	0.168232	3.20732	0.00133979	0.0267206
Pigl	275.106	-0.404263	0.126072	-3.20659	0.00134318	0.0267206
Rpl36	4934.69	0.258423	0.0805918	3.20657	0.00134328	0.0267206
Snrpg	758.461	-0.304425	0.0949233	-3.20706	0.001341	0.0267206
Focad	700.374	-0.336884	0.105106	-3.20517	0.00134984	0.0268152
Trpm7	478.186	-0.483828	0.150967	-3.20486	0.00135127	0.0268152
Itpr2	429.321	0.395483	0.123415	3.2045	0.00135296	0.0268168
Serpinf1	622.115	0.461266	0.144041	3.20233	0.0013632	0.0269875
Clk2	695.418	-0.29959	0.0935817	-3.20138	0.00136773	0.0270332
Nsmf	41285.7	0.275576	0.0860865	3.20116	0.00136877	0.0270332
H2-Q4	560.998	0.544958	0.170286	3.20025	0.00137308	0.027086
Ankzf1	809.859	-0.326755	0.102119	-3.19976	0.00137544	0.0271003
Rpl27a	8037.56	0.276821	0.0865225	3.19942	0.00137707	0.0271003
Efhd2	8844.3	0.288655	0.0902394	3.19877	0.00138017	0.0271291
Man2b2	1326.41	0.299987	0.0937972	3.19825	0.00138263	0.0271454
Hnrnpa1	6765.6	0.244627	0.0766402	3.19189	0.00141347	0.027718
Arl3	3759	0.280171	0.0878408	3.18953	0.00142505	0.0278137
Cbx3	3404.82	0.2612	0.0818894	3.18967	0.00142436	0.0278137
Pbld1	15.3445	0.472597	0.148158	3.18981	0.00142364	0.0278137
Plpp5	450.897	-0.358896	0.112493	-3.19038	0.00142085	0.0278137
Keap1	3655.68	0.296945	0.0931109	3.18915	0.0014269	0.0278171
Hykk	55.5643	-0.54163	0.169865	-3.18859	0.00142968	0.0278385
Fam171a2	6283.74	0.281559	0.0883122	3.18822	0.00143153	0.0278419
Hras	5293.67	0.292001	0.0916249	3.18692	0.00143799	0.0279347
Unc50	1026.84	-0.279416	0.0876866	-3.18653	0.00143989	0.0279388
Rundc3a	17101.4	0.286555	0.0899375	3.18615	0.00144179	0.0279432
Hectd2os	211.168	-0.488318	0.153298	-3.18542	0.00144545	0.0279813
Vim	2010.26	0.398772	0.125215	3.18471	0.001449	0.0280174
Mif4gd	449.781	-0.361783	0.11364	-3.1836	0.00145457	0.0280474
Nlgn2	15192.3	0.237144	0.0744942	3.18339	0.00145562	0.0280474
Rpl21	11590.5	0.277045	0.0870269	3.18344	0.00145538	0.0280474
Gabrb1	2664.58	0.405311	0.127344	3.18279	0.00145862	0.0280726
Phf20l1	462.635	-0.465863	0.146395	-3.18223	0.00146145	0.0280944
Polr3e	775.2	-0.336762	0.105922	-3.17935	0.00147607	0.0283425
Cog3	520.845	-0.352069	0.110761	-3.17863	0.00147972	0.0283797
C5ar2	30.3596	0.532374	0.167704	3.17448	0.00150104	0.0287556
Lrfn4	2631.07	0.279789	0.0881928	3.17247	0.0015115	0.0288891
R3hdm4	13520.5	0.227849	0.0718163	3.17266	0.00151049	0.0288891
Mllt10	544.894	-0.31839	0.100395	-3.17138	0.00151718	0.0289643
Kctd6	1173.04	-0.335719	0.105909	-3.16989	0.00152497	0.0290796
Homer2	1353.58	0.342635	0.108181	3.16725	0.0015389	0.029278
Nudt3	16532.1	0.240145	0.0758212	3.16725	0.00153887	0.029278
Rpl34	5260.76	0.259991	0.0821028	3.16665	0.00154207	0.0293046
Polr2j	877.458	-0.36347	0.114837	-3.16508	0.00155039	0.029398
Sdk2	221.475	0.464038	0.146628	3.16472	0.0015523	0.029398
Vmn1r148	5.92116	0.330597	0.104453	3.16503	0.00155069	0.029398
Cadm1	4228.97	0.378284	0.119597	3.16299	0.00156158	0.0294393
Dnaaf3	97.4215	-0.540775	0.170949	-3.16336	0.00155957	0.0294393
F630042J09Rik	11.4477	0.405046	0.128041	3.16342	0.00155926	0.0294393
Smarcd3	2663.97	0.271999	0.0859894	3.16317	0.0015606	0.0294393
Kmt5c	747.525	-0.385497	0.121901	-3.16239	0.0015648	0.0294594
Snhg16	118.012	-0.4763	0.150626	-3.16213	0.0015662	0.0294594
Fam193b	3234.97	-0.347068	0.10984	-3.15976	0.001579	0.0296667
Letm1	3203.83	0.279024	0.0883459	3.15831	0.00158684	0.029713
Parp8	519.521	-0.332963	0.105411	-3.1587	0.00158474	0.029713
Plcl2	1903.41	0.529438	0.167632	3.15833	0.00158674	0.029713
Cp	446.828	0.508391	0.161143	3.15491	0.00160549	0.0300271
Eif3k	3330.82	0.278777	0.0883719	3.15459	0.00160724	0.0300271
Lmbr1l	266.71	-0.427537	0.135714	-3.15027	0.00163122	0.0304408
Sulf1	237.596	-0.48606	0.154316	-3.14977	0.00163398	0.0304581
Syngr1	25002	0.322732	0.102479	3.14925	0.00163692	0.0304787
Lrrc45	1528.97	-0.378182	0.120119	-3.14839	0.00164172	0.0305337
Pnp2	29.559	-0.523682	0.166379	-3.14752	0.00164661	0.0305905
Slc39a11	758.702	0.313392	0.0996167	3.14597	0.00165535	0.0307184
2900052N01Rik	1066.31	0.53749	0.170961	3.14393	0.00166694	0.0308114
C030013C21Rik	19.762	0.450534	0.143316	3.14364	0.00166863	0.0308114
Itprid2	598.07	-0.360279	0.114624	-3.14313	0.0016715	0.0308114
Phyhip	31387	0.25426	0.0808657	3.14422	0.00166528	0.0308114
Ranbp9	1165.77	-0.27348	0.0869837	-3.14403	0.00166636	0.0308114
Scube3	127.43	-0.537186	0.170902	-3.14323	0.00167093	0.0308114
Numb	517.22	-0.319618	0.101766	-3.1407	0.00168543	0.0310337
Gm20199	5.56306	0.305341	0.0973007	3.13812	0.00170035	0.0312736
Nsun5	542.752	-0.394659	0.125814	-3.13684	0.0017078	0.0313759
Rps7	10030.2	0.259964	0.0828833	3.1365	0.00170978	0.0313774
Lmna	1807.11	0.265393	0.0846353	3.13572	0.00171432	0.0314231
Pgrmc2	3740.83	0.279972	0.0892933	3.13542	0.00171605	0.0314231
Cbr1	2303.26	-0.236398	0.075427	-3.13413	0.00172365	0.0315274
Sptbn2	38963.6	0.284059	0.0906554	3.1334	0.00172796	0.0315714
Fbxl5	1361.8	-0.294286	0.0939815	-3.13131	0.00174027	0.0317264
Taf1a	230.593	-0.429825	0.137253	-3.13162	0.00173842	0.0317264
Ccdc33	24.8235	-0.518911	0.165832	-3.12914	0.0017532	0.0318921
Rab36	774.312	-0.345629	0.11045	-3.12927	0.00175243	0.0318921
Adgre1	168.49	0.482702	0.154315	3.12802	0.00175987	0.0319784
Lrrc23	119.212	-0.534711	0.170968	-3.12755	0.00176273	0.0319953
Calml4	146.38	-0.412331	0.131925	-3.12549	0.00177511	0.0321497
Nacc1	6205.63	0.274959	0.0879674	3.12569	0.00177388	0.0321497
Arr3	8.42085	-0.392386	0.125587	-3.12442	0.00178153	0.0322308
2900076A07Rik	76.8349	-0.526751	0.168637	-3.12358	0.00178664	0.0322879
Coq10b	370.324	-0.363006	0.116247	-3.1227	0.00179198	0.0323457
Tnip2	479.631	-0.351005	0.112415	-3.12242	0.00179374	0.0323457
Mbip	229.159	-0.41051	0.131573	-3.12003	0.00180836	0.032574
Samd1	1508.71	0.317534	0.101792	3.11945	0.00181191	0.0326025
Tsku	108.306	0.506748	0.162549	3.1175	0.00182389	0.0327827
Hdac5	8976.28	0.327344	0.1051	3.1146	0.00184197	0.0330718
Nfkbia	845.27	-0.328835	0.1056	-3.11395	0.001846	0.0331083
Gm6981	20.3248	0.494609	0.158951	3.11171	0.00186008	0.0333247
Elavl3	8455.94	0.325825	0.104781	3.1096	0.00187342	0.0335275
Eif3l	2339.4	0.264809	0.0852541	3.10612	0.00189561	0.0338881
Gtf3a	905.644	0.28571	0.0920481	3.10392	0.00190975	0.0341041
Col17a1	17.1154	-0.413591	0.133344	-3.10168	0.00192429	0.0343269
Kctd18	224.076	-0.397747	0.12825	-3.10135	0.0019264	0.0343276
Stox2	2286.91	0.29873	0.0963511	3.10043	0.00193238	0.0343971
Abhd3	986.229	-0.301563	0.0973656	-3.09722	0.00195345	0.0347173
Mdm1	96.1976	-0.498482	0.160954	-3.09705	0.00195455	0.0347173
Clic6	745.913	-0.384165	0.12408	-3.09611	0.00196075	0.034753
Tmem145	1369.89	-0.330734	0.106822	-3.09612	0.00196074	0.034753
St3gal5	3429.66	0.247045	0.0798375	3.09435	0.00197247	0.0349235
Rpl7a	9272.94	0.199873	0.0646169	3.0932	0.00198009	0.0350209
1700016K19Rik	81.4368	-0.511828	0.165533	-3.092	0.00198811	0.0351254
Gm29683	66.2927	0.528275	0.170897	3.09118	0.00199361	0.0351762
Sec22c	1333.87	0.296325	0.0958689	3.09094	0.00199523	0.0351762
2410006H16Rik	553.84	-0.320025	0.103588	-3.0894	0.00200562	0.0352845
Cox6b1	5798.31	-0.275696	0.0892346	-3.08956	0.00200454	0.0352845
Ly86	252.676	-0.400876	0.129838	-3.08751	0.00201839	0.0354716
Sv2c	110.355	0.480826	0.155798	3.08622	0.00202718	0.0355883
Kcnk3	857.507	0.383733	0.124356	3.08575	0.00203037	0.0356066
Fer	233.037	0.427156	0.13849	3.08438	0.00203978	0.0357338
Diras2	5911.59	0.258854	0.0839772	3.08244	0.00205313	0.0359297
Arl6ip4	1832.23	0.279533	0.090774	3.07943	0.00207395	0.0362558
Dnajb14	120.825	0.521863	0.169556	3.07782	0.00208518	0.0363885
Rrp1b	259.439	-0.42072	0.136711	-3.07744	0.00208788	0.0363885
Zbtb7a	6396.79	0.310129	0.100776	3.0774	0.00208812	0.0363885
Il4ra	189.735	0.426083	0.138476	3.07695	0.00209132	0.0364061
Gm10220	13.8187	0.426676	0.138752	3.0751	0.00210431	0.0364791
Hnrnpul1	3662.99	0.222758	0.072437	3.07519	0.00210365	0.0364791
Tceanc2	427.921	0.350046	0.113814	3.07559	0.00210086	0.0364791
Tunar	836.558	0.302296	0.098287	3.07564	0.00210049	0.0364791
Zfp369	46.2849	0.492682	0.160259	3.07429	0.00211006	0.0365407
Trpc6	379.684	0.380315	0.123741	3.07346	0.0021159	0.0366034
Paox	171.316	0.460652	0.150009	3.07082	0.00213469	0.0368758
Sh3d19	492.561	-0.364241	0.118621	-3.07063	0.00213608	0.0368758
Cab39l	727.157	-0.469189	0.152859	-3.06943	0.00214467	0.0369711
Clec16a	3352.07	-0.342166	0.111482	-3.06924	0.00214606	0.0369711
Bhmt2	6.25737	-0.347009	0.113076	-3.0688	0.00214919	0.0369866
Large2	23.0085	-0.408608	0.133163	-3.06849	0.00215145	0.0369871
Tuba1b	29559.2	0.248208	0.0809957	3.06447	0.00218059	0.0374493
Tagln	859.602	0.390919	0.127609	3.06342	0.00218822	0.0375414
Camta2	22070.7	0.248623	0.0811996	3.06187	0.00219957	0.0376583
Palm	11774.5	0.254204	0.0830208	3.06194	0.0021991	0.0376583
Acacb	273.11	-0.457062	0.149326	-3.06083	0.00220725	0.0377508
Txn2	4212.85	0.218951	0.0715555	3.05987	0.00221431	0.0378326
Nefh	1851.96	0.311566	0.101844	3.05924	0.00221899	0.0378485
Slc27a4	4492.42	0.307906	0.100652	3.05913	0.00221981	0.0378485
Flnb	1564.88	-0.279857	0.0916256	-3.05435	0.00225545	0.0384168
Eif4g3	5891.62	0.371314	0.121617	3.05314	0.00226461	0.0384544
Ppif	792.042	-0.28625	0.0937551	-3.05317	0.00226441	0.0384544
Tacc1	3297.54	0.218954	0.0717029	3.05363	0.00226093	0.0384544
Txndc15	2334.4	0.24827	0.0813288	3.05267	0.00226814	0.0384748
Rgs5	2028.4	0.289549	0.0949439	3.04968	0.00229083	0.0388201
Rsph1	286.401	-0.458605	0.150442	-3.04838	0.00230076	0.0389217
Sostdc1	320.685	-0.39945	0.131041	-3.04828	0.00230152	0.0389217
Ecsit	1842.6	0.296768	0.0973918	3.04716	0.00231018	0.0390283
Schip1	4869.56	0.240702	0.0790115	3.04642	0.00231585	0.0390844
Ncf2	152.277	0.455858	0.149666	3.04584	0.00232029	0.0391195
Timm10	668.146	-0.343982	0.112963	-3.04509	0.00232614	0.0391784
Eaf1	325.905	-0.367687	0.120801	-3.04375	0.00233651	0.0392773
Rrnad1	601.579	-0.363773	0.119528	-3.04342	0.0023391	0.0392773
Zranb1	2105.47	0.510425	0.167715	3.04341	0.00233912	0.0392773
Dpf1	2860.98	0.270787	0.0890082	3.04227	0.00234804	0.0393872
Car2	5012.3	-0.336618	0.110667	-3.04172	0.00235233	0.0393895
Rab35	3165.48	0.254867	0.0837928	3.04164	0.00235293	0.0393895
Bmerb1	7977.53	0.262847	0.0864702	3.03974	0.00236779	0.0395187
Defb11	13.2858	-0.337443	0.110989	-3.04034	0.0023631	0.0395187
Synrg	1579.7	0.256562	0.0844014	3.03979	0.00236746	0.0395187
Lage3	364.444	-0.353009	0.116156	-3.0391	0.00237284	0.0395632
Cflar	413.288	-0.39345	0.129534	-3.03742	0.00238609	0.0396249
Cpxm1	382.378	0.349634	0.11508	3.03819	0.00238002	0.0396249
Gm21188	6.00828	0.321399	0.105808	3.03757	0.00238496	0.0396249
Sgsm1	1854.8	-0.494792	0.162874	-3.03788	0.00238245	0.0396249
Tle2	816.368	-0.336137	0.110688	-3.03679	0.00239114	0.039669
Krit1	442.331	-0.37699	0.124154	-3.03648	0.00239359	0.0396701
Cspg5	12438.6	0.267272	0.0880853	3.03424	0.0024114	0.0398315
Islr	1118.56	0.439429	0.144832	3.03405	0.00241294	0.0398315
Kif5a	77769.4	0.244132	0.080455	3.03439	0.00241021	0.0398315
Slc7a6	316.546	-0.379441	0.125039	-3.03458	0.0024087	0.0398315
Camk2n1	31978.4	0.280401	0.0924792	3.03204	0.00242904	0.0400404
Mocs1	458.026	0.356342	0.117544	3.03157	0.00243283	0.0400404
Tmem256	1336.8	-0.27862	0.0918979	-3.03184	0.00243065	0.0400404
Cd248	338.202	0.445834	0.147102	3.03078	0.0024392	0.0400482
Prrc2a	21248.9	0.259435	0.0856048	3.03062	0.00244055	0.0400482
Rnf187	20787.2	0.267235	0.0881691	3.03093	0.00243801	0.0400482
Spock2	29493.4	0.309965	0.102316	3.02949	0.00244965	0.0401578
Ccdc85b	7450.3	0.256116	0.0845786	3.02815	0.0024606	0.0402577
Hba-a2	6649.51	0.387323	0.1279	3.02833	0.00245909	0.0402577
Mbd6	2858.56	-0.256682	0.084798	-3.02699	0.00247005	0.0403726
Pmm2	433.049	-0.337685	0.11158	-3.02641	0.00247479	0.0404102
Gng5	562.96	-0.345099	0.114042	-3.02606	0.0024776	0.0404163
Pnpla3	230.479	-0.447698	0.148009	-3.0248	0.002488	0.0405461
Drc7	283.219	-0.449809	0.148784	-3.02323	0.00250094	0.040692
Mtx2	823.592	-0.284061	0.0939868	-3.02235	0.00250821	0.040692
Ncam1	8695.73	0.221086	0.073134	3.02303	0.00250259	0.040692
Opn4	6.2575	-0.352629	0.116678	-3.02223	0.00250922	0.040692
Rps18	5347.55	0.240276	0.07949	3.02272	0.00250515	0.040692
Aff3	1127.24	0.284502	0.0941514	3.02175	0.00251317	0.0406933
Kif1c	6820.76	0.256274	0.0848131	3.02163	0.00251421	0.0406933
Zfp992	50.9033	-0.477905	0.158229	-3.02033	0.00252499	0.0408281
Nsa2	1909.43	0.270356	0.0895302	3.01972	0.00253007	0.0408306
Snx21	1124.8	0.260542	0.0862762	3.01987	0.00252887	0.0408306
Ifi27	1637.42	-0.346448	0.114794	-3.018	0.00254451	0.0410238
Aip	3884.13	0.228259	0.0756526	3.0172	0.00255124	0.0410923
Stk11	4476.28	0.269168	0.0892328	3.01646	0.00255741	0.0411518
Itgb5	2441.56	0.275809	0.0914915	3.01458	0.00257332	0.0413676
Atp5o	6913.21	0.245757	0.0815895	3.01211	0.00259438	0.0416658
Yod1	43.6921	0.510841	0.169655	3.01106	0.00260335	0.0417694
Qtrt2	219.905	-0.415828	0.138146	-3.01006	0.00261196	0.041867
Gng10	1707.91	0.279826	0.0929825	3.00945	0.00261722	0.0419109
Svop	9900.4	0.274311	0.0911616	3.00906	0.00262059	0.0419243
6530402F18Rik	935.13	0.352758	0.117267	3.00816	0.00262833	0.0420077
Kcng2	1573.97	0.336854	0.112044	3.00644	0.00264322	0.042205
Bbip1	624.24	-0.330629	0.110007	-3.00553	0.00265116	0.0422144
Enpp5	4271.18	-0.232977	0.0775168	-3.0055	0.00265144	0.0422144
Epn1	30074.1	0.213554	0.0710419	3.00603	0.00264685	0.0422144
Szt2	1080.22	-0.314295	0.104596	-3.00484	0.00265717	0.0422245
Zfp622	2610.96	0.315754	0.105077	3.00497	0.00265607	0.0422245
Ybx2	237.005	-0.406295	0.135277	-3.00342	0.00266962	0.0423818
Cfap126	93.7497	-0.513251	0.170934	-3.00262	0.00267665	0.0424528
Taf15	2493.07	-0.271024	0.0902946	-3.00156	0.00268603	0.0425203
Zfp207	1706.61	-0.240409	0.0800898	-3.00174	0.0026844	0.0425203
Kank2	553.963	0.3478	0.115949	2.9996	0.00270335	0.0427536
D430041D05Rik	2630.01	0.242338	0.0808098	2.99887	0.00270983	0.0428153
Cbarp	17350.7	0.318614	0.106288	2.99765	0.00272069	0.0428347
Chmp1a	4975.28	0.238942	0.0796903	2.99839	0.00271412	0.0428347
Cpeb1	1794.91	-0.268067	0.089428	-2.99757	0.00272139	0.0428347
Letm2	210.354	-0.411195	0.137164	-2.99782	0.00271916	0.0428347
Synpo	10363.3	0.276336	0.0921987	2.99718	0.00272494	0.0428499
Paqr4	2822.78	0.238971	0.0797478	2.99658	0.00273028	0.0428933
Ctla2a	176.859	0.493078	0.164675	2.99425	0.00275121	0.0431812
Erlin1	287.509	-0.380448	0.127087	-2.99361	0.00275699	0.0432311
Nrp1	2453.08	0.503164	0.168117	2.99294	0.00276307	0.0432855
Nedd8	3522.01	-0.220181	0.0736073	-2.99129	0.002778	0.0434336
Obox3	4.90069	0.280556	0.0937993	2.99103	0.00278038	0.0434336
Unc13b	665.331	-0.319608	0.106847	-2.99126	0.00277831	0.0434336
2310061I04Rik	1463.89	-0.242757	0.0811719	-2.99065	0.00278386	0.0434471
Ndufa5	5246.7	0.257605	0.0861538	2.99007	0.00278917	0.043489
Fxyd1	1706.26	-0.377839	0.126429	-2.98856	0.002803	0.0436636
Prlr	197.304	-0.384775	0.128797	-2.98746	0.00281307	0.0437794
C330021F23Rik	6.59659	0.322347	0.107945	2.98621	0.0028246	0.04385
Entr1	1532.03	-0.308899	0.103446	-2.98611	0.00282554	0.04385
Ngp	24.2153	0.409971	0.13729	2.98617	0.00282493	0.04385
Fzd9	280.926	0.359139	0.120334	2.98453	0.00284018	0.0440361
Ahi1	2799.32	-0.258434	0.0866372	-2.98295	0.00285486	0.0441548
F830016B08Rik	16.961	0.459056	0.153899	2.98285	0.00285582	0.0441548
Lrrc10b	3719.45	0.30666	0.102804	2.98296	0.00285478	0.0441548
Trim65	94.6983	0.467922	0.15689	2.98249	0.00285914	0.044165
Kcnma1	707.117	0.414029	0.138854	2.98177	0.00286587	0.0442277
Marf1	2753.44	0.289093	0.096978	2.98101	0.00287297	0.0442961
4930435F18Rik	124.991	0.505821	0.169764	2.97955	0.00288674	0.0444086
Cfap300	143.629	-0.434836	0.145943	-2.97949	0.00288729	0.0444086
Med31	332.282	-0.360554	0.12104	-2.97882	0.00289365	0.0444086
Sox11	424.392	0.425755	0.142917	2.97904	0.00289151	0.0444086
Znhit3	494.162	-0.3162	0.106148	-2.97887	0.00289314	0.0444086
Pcsk4	122.518	-0.476969	0.160173	-2.97783	0.00290293	0.0444812
Pigt	5063.85	0.270688	0.0909035	2.97775	0.00290374	0.0444812
Dzip1l	517.562	-0.319138	0.107247	-2.97573	0.00292288	0.044733
Crhbp	887.233	-0.356747	0.119912	-2.97507	0.00292921	0.0447473
Tspan8	16.4115	0.448857	0.150865	2.97523	0.00292771	0.0447473
Rhbdf2	57.8901	-0.508176	0.170968	-2.97234	0.00295538	0.0451056
Mpnd	3732.38	0.268963	0.090505	2.9718	0.00296057	0.0451432
Cyp26b1	469.562	0.327369	0.110247	2.96941	0.0029837	0.0454398
Ndufa3	2752.45	-0.26363	0.0887873	-2.96923	0.00298549	0.0454398
Eif4b	6891.88	0.214062	0.0721552	2.96669	0.0030102	0.0457738
Zfp36	175.287	-0.469187	0.158167	-2.96639	0.00301313	0.0457765
Ciart	358.693	-0.461835	0.155713	-2.96593	0.00301767	0.0458034
Kif9	103.854	-0.467151	0.157565	-2.96482	0.00302864	0.0458441
Pdss1	171.245	-0.422951	0.142634	-2.9653	0.00302393	0.0458441
Sirt4	333.81	-0.432434	0.145849	-2.96495	0.00302734	0.0458441
Snhg1	136.186	-0.46505	0.156888	-2.96422	0.00303451	0.0458911
Ank	5329.8	0.239304	0.0807389	2.96393	0.00303742	0.0458932
Ewsr1	5980.91	-0.220288	0.0743424	-2.96316	0.00304501	0.045966
Rnf20	788.431	-0.316612	0.106896	-2.96186	0.00305782	0.0461175
Cdk16	11689.3	0.250635	0.0846347	2.96137	0.00306269	0.046149
Supt16	1091.2	0.2528	0.0853855	2.96069	0.00306947	0.0462092
Bean1	414.544	0.40197	0.135825	2.95946	0.00308174	0.0463518
Tmed5	507.889	0.494128	0.166981	2.95919	0.00308453	0.0463518
Sun2	1391.95	0.271714	0.0918863	2.95707	0.00310582	0.0466295
Ube2v1	8849.75	0.231247	0.0782191	2.9564	0.00311251	0.0466876
Med12	971.509	-0.278431	0.0943049	-2.95245	0.0031526	0.0472463
Uroc1	6.5218	0.31969	0.10838	2.94971	0.00318071	0.0476245
Adgrb2	34019.4	0.270758	0.0918105	2.9491	0.00318699	0.0476755
Ss18	618.276	-0.325968	0.11055	-2.9486	0.00319215	0.0477098
D930016D06Rik	243.034	-0.395494	0.134161	-2.94791	0.00319931	0.0477737
Ephb6	4269.12	0.281875	0.095634	2.94744	0.00320417	0.0478032
Dusp3	3593.47	0.21485	0.0729149	2.94658	0.00321306	0.0478928
Ppfibp2	220.915	-0.425544	0.144448	-2.946	0.00321909	0.0479396
Psmb2	1687.5	-0.25185	0.0855159	-2.94506	0.00322889	0.0480424
Aplp1	72498.4	0.246487	0.0837236	2.94406	0.0032394	0.0481556
Cd9	1385.07	-0.381033	0.129496	-2.94243	0.00325652	0.0483668
Map3k11	1703.12	0.24504	0.0832903	2.942	0.003261	0.0483899
Fancc	151.204	-0.491532	0.167152	-2.94063	0.00327544	0.0485608
Duxbl2	29.5471	-0.484912	0.164947	-2.9398	0.00328421	0.0486473
Vps26b	3487.54	0.245762	0.0836272	2.93878	0.00329503	0.0487641
Clec3b	362.038	0.489043	0.166474	2.93765	0.0033071	0.0488907
Trem2	454.773	-0.326161	0.111036	-2.93743	0.00330948	0.0488907
Klhl41	23.2867	0.422802	0.143979	2.93656	0.00331877	0.0489843
Gabbr2	5821.69	0.225789	0.0769076	2.93584	0.00332644	0.0490539
Ago2	472.473	0.392118	0.133597	2.93508	0.0033346	0.0491305
Cct7	6426.89	0.217684	0.0742378	2.93225	0.00336515	0.0492426
Cox6a2	150.811	-0.481998	0.164382	-2.93218	0.00336595	0.0492426
Ctnnd2	4681.15	0.214753	0.0732	2.93378	0.00334864	0.0492426
Ctsz	1888.04	0.27574	0.0940267	2.93257	0.00336168	0.0492426
Fbxo2	5964.11	0.264755	0.0902757	2.93274	0.00335984	0.0492426
Rps15	12437.4	0.219499	0.074844	2.93276	0.00335966	0.0492426
Sp100	91.2057	0.480245	0.163754	2.93272	0.00336005	0.0492426
Zfp384	997.703	-0.270148	0.0920824	-2.93376	0.00334886	0.0492426
9430065F17Rik	20.27	-0.405307	0.13831	-2.93043	0.00338495	0.0493042
Alas2	326.859	0.473416	0.161542	2.93061	0.003383	0.0493042
Gm35206	10.3864	0.370343	0.12639	2.93015	0.00338799	0.0493042
Myo9b	1179.31	-0.274918	0.0937827	-2.93144	0.00337394	0.0493042
Rrp1	17279.1	0.235507	0.0803581	2.93072	0.00338172	0.0493042
Zcchc18	8037.86	-0.236243	0.0806211	-2.93029	0.00338649	0.0493042
Klhl31	15.6627	0.403503	0.137728	2.92972	0.00339269	0.0493293
Tppp3	1177.62	-0.375856	0.12834	-2.92858	0.0034051	0.0494664
Tent2	317.111	-0.385664	0.131714	-2.92804	0.00341108	0.04951
Fign	32.081	0.476377	0.162731	2.92739	0.00341821	0.0495268
Gm5088	97.1986	0.500514	0.170961	2.92765	0.00341538	0.0495268
Sema6b	10927.6	0.270525	0.0924494	2.9262	0.0034313	0.049673
Mrps10	869.32	0.289307	0.0988909	2.92552	0.00343882	0.0497385
Dok3	315.355	-0.441919	0.151125	-2.9242	0.00345345	0.049887
Nek5	17.8891	-0.40606	0.138895	-2.92351	0.00346112	0.049887
Sdf4	6691.27	0.198491	0.0678861	2.92389	0.00345691	0.049887
Sipa1l1	7901.12	0.255495	0.0873919	2.92356	0.00346056	0.049887
Fgfr1op	204.632	-0.393523	0.13463	-2.923	0.00346674	0.0499247
Zbtb22	1824.59	0.260322	0.0890721	2.9226	0.00347125	0.0499463
Fos	383.999	-0.450594	0.154208	-2.92198	0.00347812	0.0500017
Sfxn5	7259.75	0.248189	0.0849598	2.92125	0.00348633	0.0500763
Dmap1	1029.37	0.269662	0.0923512	2.91997	0.0035007	0.0501959
Rsad1	232.234	-0.39073	0.133806	-2.92012	0.00349899	0.0501959
Dsp	903.909	0.392138	0.13431	2.91964	0.00350431	0.0502042
Ces2b	98.9618	0.499004	0.170955	2.91892	0.00351251	0.0502269
Iffo2	746.563	0.275236	0.0943094	2.91844	0.00351786	0.0502269
Plcd1	367.823	-0.356337	0.122096	-2.91849	0.00351728	0.0502269
Trim68	99.6454	-0.474859	0.162711	-2.91843	0.003518	0.0502269
Kl	817.472	-0.422531	0.144875	-2.91652	0.00353962	0.0504921
Uqcr11	4474.22	-0.229327	0.0786433	-2.91604	0.00354504	0.0505259
Faim2	25546.3	0.240737	0.0825841	2.91506	0.00355625	0.0506422
Eif3d	2863.13	0.214874	0.073767	2.91288	0.00358115	0.050953
Wbp11	3865.57	-0.322595	0.11078	-2.91202	0.00359096	0.0510488
E230029C05Rik	28.8501	-0.482645	0.165817	-2.91071	0.00360604	0.0511745
Gm7827	51.9563	-0.497528	0.170969	-2.91005	0.00361367	0.0511745
Larp1	3941.5	0.217315	0.0746807	2.90992	0.00361522	0.0511745
Ppp1r1a	4455.14	0.227006	0.0780061	2.9101	0.0036131	0.0511745
Rdh10	220.398	-0.399664	0.137316	-2.91053	0.00360815	0.0511745
Ctf1	63.6588	-0.492289	0.169273	-2.90825	0.00363455	0.0513605
Eng	1206.33	0.291723	0.100307	2.90831	0.00363392	0.0513605
Padi2	1622.52	0.264556	0.0910137	2.90678	0.00365176	0.0515597
Hipk4	926.736	0.310221	0.106808	2.90446	0.00367885	0.0518683
Mlf2	29643.6	0.233645	0.080446	2.90438	0.00367987	0.0518683
Gjd2	91.4254	-0.467961	0.161141	-2.90405	0.00368364	0.0518774
Metrn	2596.42	0.2699	0.0930062	2.90196	0.00370835	0.0521369
Peli1	721.359	0.41019	0.141349	2.90197	0.00370829	0.0521369
Fbxo31	6714.41	0.257676	0.0888608	2.89977	0.00373432	0.0524575
C030023E24Rik	136.011	-0.495179	0.170882	-2.89778	0.00375816	0.0527478
H2-Ke6	914.912	-0.277155	0.0956543	-2.89746	0.00376199	0.0527569
Foxred1	763.067	-0.317277	0.109514	-2.89713	0.00376595	0.0527678
Spr	2487.16	0.249624	0.0861998	2.89588	0.00378099	0.0529338
Aldoc	37252.4	0.227918	0.0787138	2.89553	0.00378521	0.0529351
Cd300ld3	10.208	0.346279	0.119599	2.89534	0.00378746	0.0529351
Prss27	7.44755	0.293567	0.10148	2.89285	0.00381763	0.0532707
Ptp4a2	3055.99	0.233149	0.0806027	2.89257	0.00382106	0.0532707
Serinc2	343.196	-0.427319	0.14773	-2.89256	0.0038211	0.0532707
Dixdc1	1118.97	-0.2588	0.0894957	-2.89176	0.00383091	0.0533509
Trim30e-ps1	6.61441	0.287041	0.0992684	2.89156	0.00383329	0.0533509
Lingo3	2226.49	0.289204	0.100078	2.88978	0.00385517	0.0535655
Rpl37a	6072.59	0.237125	0.0820563	2.88978	0.00385506	0.0535655
Begain	8860.06	0.238307	0.0824973	2.88867	0.00386877	0.0537095
Ptgfrn	455.363	0.373942	0.129481	2.88801	0.00387689	0.0537773
Hoxa5	4.79648	0.291324	0.100892	2.88749	0.00388332	0.0538215
Ube2m	8436.69	0.270945	0.0938484	2.88705	0.00388873	0.0538514
Rgs7bp	2339.56	0.484982	0.168022	2.88643	0.0038964	0.0539126
Mfhas1	1203.2	0.239116	0.0828625	2.88569	0.00390554	0.0539941
Scg3	6369.42	0.188998	0.0655063	2.88519	0.00391181	0.0540357
Cacna1d	866.053	-0.306751	0.106385	-2.8834	0.00393413	0.0542989
Pptc7	1168.46	0.299318	0.103817	2.88312	0.00393759	0.0543014
Dynlt1b	246.443	-0.398469	0.138249	-2.88225	0.00394845	0.0543608
Gper1	136.826	0.461485	0.160108	2.88233	0.00394741	0.0543608
Lrrc4	3794.61	0.216785	0.0752367	2.88137	0.00395947	0.0544674
Rtel1	286.428	-0.401884	0.13949	-2.8811	0.00396285	0.0544687
Notch3	669.972	0.293619	0.101998	2.87867	0.00399352	0.0548448
2610301B20Rik	600.826	-0.292435	0.101604	-2.87819	0.00399963	0.0548833
Cox7c	6718.8	-0.223244	0.0775729	-2.87786	0.00400382	0.0548953
Fam163a	589.944	0.405515	0.141027	2.87545	0.00403451	0.0551894
Nefl	12170.7	0.200342	0.0696747	2.8754	0.0040352	0.0551894
Usf1	2982.8	0.232145	0.0807352	2.87539	0.00403524	0.0551894
Jcad	1307.61	0.264902	0.0921459	2.87482	0.00404263	0.0552449
Gm9159	104.215	0.34284	0.119279	2.87428	0.00404954	0.0552842
Retreg2	8931.7	0.238134	0.082856	2.87407	0.00405217	0.0552842
Ppp1ca	10126.6	0.23562	0.0819936	2.87365	0.00405764	0.0553133
Zw10	351.894	-0.365016	0.127038	-2.87327	0.00406241	0.0553329
Dancr	148.018	-0.48076	0.167412	-2.87172	0.00408248	0.0555151
Rwdd4a	438.556	-0.33914	0.118096	-2.87173	0.00408237	0.0555151
Pkig	3015.84	0.22404	0.0780853	2.86917	0.0041155	0.0558724
Tmem200b	91.5433	0.464679	0.161944	2.86939	0.00411269	0.0558724
Jpt1	2549.32	0.216426	0.0754618	2.86803	0.0041304	0.056029
4930556M19Rik	18.0479	0.439743	0.153357	2.86744	0.00413804	0.056062
Eif3f	5670.81	0.214783	0.074907	2.86732	0.0041396	0.056062
Iqub	33.7346	-0.457202	0.159493	-2.8666	0.00414906	0.0561318
Rpl31	10446.6	0.222197	0.0775245	2.86616	0.0041549	0.0561318
Zfp672	530.852	-0.327411	0.114227	-2.86632	0.00415275	0.0561318
1600002K03Rik	109.224	-0.452614	0.158047	-2.86379	0.00418608	0.05619
Asic2	2557.09	0.234248	0.0817779	2.86444	0.00417741	0.05619
Avp	34.5215	-0.396523	0.138462	-2.86377	0.00418631	0.05619
Cfap20	879.098	-0.268322	0.0936371	-2.86555	0.00416287	0.05619
Chchd2	11417.6	0.222363	0.0776378	2.86411	0.00418184	0.05619
Crhr2	116.025	-0.475461	0.166	-2.86423	0.00418023	0.05619
Foxn3	88.7986	0.484427	0.169122	2.86436	0.00417857	0.05619
Hyi	204.811	-0.387091	0.135145	-2.86426	0.00417987	0.05619
Evi5l	4970.95	0.22257	0.0777324	2.86328	0.00419278	0.0561948
Robo3	581.463	-0.336732	0.117605	-2.86323	0.00419344	0.0561948
Zfp33b	203.779	-0.387788	0.135492	-2.86208	0.0042087	0.0563538
Psd	30372.7	0.209264	0.0731376	2.86124	0.00421988	0.056458
Rnf112	16730.7	-0.278799	0.0974897	-2.85977	0.00423943	0.0566738
Dscam	1758.74	0.261898	0.0916068	2.85893	0.00425068	0.0567784
Slc22a2	45.0115	0.478324	0.167349	2.85824	0.00425998	0.0568568
Adap1	9262.41	0.253884	0.0888779	2.85655	0.00428277	0.0569777
Gm13483	6.7721	0.320868	0.112316	2.85684	0.00427886	0.0569777
Pyroxd2	47.4708	-0.488501	0.170967	-2.85728	0.00427285	0.0569777
Rpl10	11070.4	0.227357	0.0795866	2.85673	0.00428035	0.0569777
Enpp2	9557.14	-0.380514	0.133266	-2.8553	0.00429959	0.0571214
Pam	3442.91	0.271979	0.0952647	2.85498	0.0043039	0.0571214
Uqcrb	2531.55	-0.206451	0.0723118	-2.85501	0.00430357	0.0571214
Ost4	1006.96	-0.273631	0.095862	-2.85442	0.0043115	0.0571662
Zfp120	192.912	0.404746	0.141806	2.85423	0.00431417	0.0571662
2410004P03Rik	157.42	-0.481157	0.16865	-2.85299	0.00433094	0.0573202
Psma1	2010.64	-0.223273	0.0782655	-2.85276	0.00433412	0.0573202
Zfp574	1559.25	0.278244	0.09754	2.85261	0.00433616	0.0573202
Emp3	128.94	0.464208	0.162773	2.85188	0.00434621	0.0574073
Piwil1	11.1902	0.354084	0.124177	2.85144	0.00435214	0.0574399
Dnaic2	84.4444	-0.45838	0.160963	-2.84773	0.00440326	0.0580223
Fam155a	3146.52	0.240468	0.0844385	2.84785	0.00440158	0.0580223
Aatk	13738.2	0.230872	0.0810924	2.84702	0.00441308	0.0581055
Cgn	170.751	-0.420612	0.147857	-2.84472	0.00444508	0.0582577
Chst8	1024.93	0.261073	0.0917603	2.84517	0.00443882	0.0582577
Intu	134.148	-0.44321	0.155788	-2.84495	0.0044418	0.0582577
Naa40	563.734	-0.316524	0.111248	-2.84523	0.00443799	0.0582577
Pik3r2	8200.74	0.257131	0.0903902	2.84467	0.0044457	0.0582577
Snrnp200	2600.15	0.244955	0.086092	2.84527	0.00443743	0.0582577
1190007I07Rik	178.042	-0.40142	0.141181	-2.8433	0.00446487	0.0582786
AI661453	31.4979	0.471993	0.165977	2.84372	0.00445908	0.0582786
Atp5g1	5351.45	-0.277295	0.0975112	-2.84372	0.00445896	0.0582786
Dctn1	20842.9	0.28907	0.101664	2.84339	0.00446363	0.0582786
Snrpd3	2153.3	-0.23111	0.0812567	-2.84419	0.0044524	0.0582786
Gfra1	1122.06	0.232762	0.0818814	2.84268	0.00447363	0.0583135
Resp18	1333.81	-0.330764	0.116366	-2.84245	0.00447676	0.0583135
Sln	32.803	-0.40592	0.142811	-2.84236	0.00447808	0.0583135
Cebpa	1041.56	0.291117	0.102448	2.84161	0.0044887	0.0583884
Rabl6	7264	0.25568	0.0899822	2.84145	0.00449088	0.0583884
Spen	2450.4	0.280455	0.0987408	2.84032	0.00450687	0.0585254
Zfp365	5956.34	0.258931	0.0911663	2.8402	0.00450847	0.0585254
Cfap100	181.566	-0.425559	0.149868	-2.83956	0.00451754	0.0585973
Akap6	2294.86	0.316884	0.111615	2.83909	0.00452427	0.0586387
Ide	1342.67	0.39452	0.139	2.83828	0.00453581	0.0587424
Dusp1	862.201	-0.483285	0.170409	-2.83603	0.0045678	0.0590645
Zfp738	118.87	-0.481989	0.169943	-2.83618	0.00456574	0.0590645
Skp1a	9941.63	0.205246	0.0723874	2.83539	0.00457698	0.0591371
Aarsd1	2230.54	0.238911	0.0842686	2.83511	0.00458097	0.0591426
Pts	503.71	-0.371711	0.131157	-2.8341	0.00459555	0.0592847
Cpne4	1675.09	-0.236875	0.0836013	-2.83339	0.00460577	0.0593349
Sept9	5695.27	0.256996	0.0907203	2.83283	0.00461375	0.0593349
Slco1c1	1326.99	-0.347058	0.122512	-2.83286	0.00461337	0.0593349
Trip4	661.87	0.355851	0.125603	2.83315	0.00460917	0.0593349
Acox2	10.7867	-0.35729	0.126137	-2.83256	0.00461773	0.0593401
Itm2c	45675.5	0.192918	0.0681216	2.83197	0.00462627	0.0593605
L3mbtl1	306.304	-0.376912	0.133093	-2.83195	0.00462647	0.0593605
1700007K13Rik	99.1367	-0.482814	0.170646	-2.82933	0.00466458	0.059397
9930104L06Rik	519.338	-0.353989	0.125106	-2.8295	0.00466209	0.059397
Ccdc82	1651.26	0.256995	0.0908447	2.82895	0.00467011	0.059397
Crx	8.40388	0.292428	0.103336	2.82988	0.00465648	0.059397
Dtx3	10034.7	-0.206996	0.073129	-2.83056	0.00464665	0.059397
H2-K2	46.3179	-0.472848	0.167161	-2.82869	0.00467385	0.059397
Hmgn3	1331.49	-0.237657	0.0840099	-2.82891	0.00467064	0.059397
Ngef	4265.62	0.272164	0.0962201	2.82856	0.00467586	0.059397
Pdcd6	1406.96	-0.233019	0.0823005	-2.83132	0.00463569	0.059397
Phf5a	796.286	-0.263391	0.0930812	-2.82969	0.00465932	0.059397
Recql4	82.155	-0.480229	0.169636	-2.83093	0.00464123	0.059397
Scn4b	930.029	0.348965	0.123329	2.82954	0.00466149	0.059397
Sec61a2	1396.2	-0.29378	0.103855	-2.82876	0.00467289	0.059397
Cndp2	2349.19	0.237482	0.0840039	2.82703	0.00469812	0.0595988
Ehd4	378.082	0.320838	0.113492	2.82698	0.00469893	0.0595988
Stx3	571.406	-0.303899	0.107543	-2.82585	0.00471558	0.0597643
Tardbp	2705.57	-0.237568	0.0840898	-2.82517	0.00472556	0.059845
Syt12	1431.09	0.261627	0.0926502	2.82381	0.00474565	0.0600536
Riiad1	113.028	-0.442522	0.156753	-2.82305	0.00475696	0.0601509
Cldn9	16.4856	-0.35423	0.12551	-2.82233	0.00476764	0.06024
Capn6	35.1052	-0.473757	0.167891	-2.82182	0.00477523	0.06029
Atp1a3	129860	0.268276	0.0950867	2.82138	0.00478176	0.0603265
Mief1	676.198	0.270364	0.0958439	2.82089	0.00478914	0.0603737
Arhgef1	2173.76	-0.26427	0.093727	-2.81957	0.00480879	0.0605755
Akap12	468.278	0.330179	0.117114	2.8193	0.00481287	0.0605808
Rps25	6851.2	0.257598	0.0913836	2.81887	0.00481937	0.0606166
Irf3	624.582	-0.335082	0.118882	-2.81862	0.00482311	0.0606177
Ankrd16	398.597	-0.322287	0.114354	-2.81832	0.0048276	0.0606282
Mia	100.351	-0.481372	0.17084	-2.81767	0.0048373	0.0607041
AI413582	1387.32	-0.287708	0.102175	-2.81582	0.00486527	0.061009
Gne	1155.74	0.27015	0.0959551	2.81538	0.00487193	0.0610463
Igf1	191.236	0.460853	0.163735	2.81462	0.00488352	0.0611454
Mfn2	8676.29	0.285452	0.101483	2.8128	0.00491118	0.0614453
Ccn5	14.1777	0.407438	0.14487	2.81244	0.0049167	0.061468
Ccdc149	1832.73	0.244198	0.0868478	2.81179	0.0049267	0.0615004
Prpf38b	914.006	-0.25244	0.0897764	-2.81187	0.0049254	0.0615004
Sept5	26273	0.240048	0.0853799	2.81153	0.00493058	0.0615025
Coro6	571.5	-0.417173	0.14844	-2.81038	0.00494824	0.0616301
Mllt1	3763.6	0.271274	0.0965248	2.81041	0.00494788	0.0616301
Chuk	358.481	-0.371504	0.132225	-2.80964	0.00495969	0.0617263
Sec24a	192.713	-0.446736	0.159136	-2.80727	0.00499641	0.0621367
Fam135b	79.4801	0.461741	0.164509	2.80678	0.005004	0.0621845
Tubb3	11026.5	0.251761	0.0897215	2.80603	0.00501561	0.0622821
2010300C02Rik	17114.9	0.223394	0.0796811	2.8036	0.0050536	0.0627069
Rpl11	10397.4	0.250255	0.0892966	2.80251	0.00507062	0.0628711
Col26a1	130.792	-0.433928	0.154858	-2.8021	0.00507713	0.0629048
Adra1a	59.1601	0.469807	0.167705	2.80139	0.00508823	0.0629953
Itprid1	30.3928	-0.471831	0.168452	-2.80098	0.00509477	0.0630293
Tyk2	790.053	-0.312113	0.111455	-2.80035	0.0051047	0.063105
Sae1	3197.42	0.252988	0.0903497	2.8001	0.0051087	0.0631075
9930111J21Rik1	14.6005	0.396665	0.141699	2.79935	0.00512062	0.0632077
Paip2	2804.55	-0.202043	0.0722196	-2.79762	0.00514801	0.0634985
Galnt17	6620.28	0.286954	0.10266	2.79519	0.00518694	0.063849
Sepsecs	211.346	-0.37683	0.134817	-2.79512	0.00518797	0.063849
Tomm34	3040.44	-0.260927	0.0933414	-2.79541	0.00518347	0.063849
Gm5475	9.84876	0.317219	0.113524	2.79428	0.00520161	0.0639693
Zfp787	939.353	0.310622	0.111209	2.79313	0.00522002	0.0641482
Pcdha11	102.502	-0.4756	0.17032	-2.7924	0.00523192	0.0642469
Cd164	951.658	-0.326976	0.117133	-2.7915	0.00524646	0.0643219
Rnasek	5979.55	-0.256771	0.091982	-2.79153	0.00524588	0.0643219
Sap30l	1302.99	0.291747	0.10452	2.7913	0.00524966	0.0643219
Rpl18a	9920.51	0.219837	0.0788069	2.78957	0.00527789	0.06462
Ufd1	2026.86	-0.256244	0.0918706	-2.78919	0.00528406	0.064648
Tmem160	2198.18	0.279221	0.100119	2.78888	0.0052891	0.0646619
Amer3	1267.69	0.293981	0.10547	2.78733	0.00531441	0.0647328
Atxn2l	7675.91	-0.233828	0.0838876	-2.78739	0.00531338	0.0647328
Clcn2	2158.57	-0.241856	0.0867459	-2.7881	0.00530187	0.0647328
Smap2	6508.03	0.242167	0.0868652	2.78785	0.00530585	0.0647328
Zfas1	829.062	-0.308423	0.11064	-2.78762	0.00530963	0.0647328
Astn2	1092.47	0.243899	0.0875433	2.78604	0.00533557	0.0649429
Prr32	66.8234	-0.315756	0.113393	-2.78461	0.00535926	0.0651834
Bcl2l1	4523.31	0.260069	0.0934322	2.7835	0.00537757	0.0653582
D930048N14Rik	109.163	-0.436869	0.156969	-2.78315	0.00538343	0.0653815
Hdac3	2248.31	-0.21873	0.0785978	-2.7829	0.0053875	0.0653831
Chst1	13228.5	0.244226	0.0877877	2.78201	0.0054024	0.0654681
Psmd4	3880.44	0.258774	0.0930091	2.78224	0.00539847	0.0654681
Gm4737	11.2635	0.374876	0.134779	2.78141	0.00541241	0.0655181
Tcirg1	505.173	-0.325642	0.117083	-2.78128	0.00541442	0.0655181
Morf4l2	5447.29	-0.18133	0.0652204	-2.78026	0.00543157	0.0656507
Pdzd11	787.094	-0.251521	0.09047	-2.78015	0.0054333	0.0656507
0610038B21Rik	8.90549	0.368128	0.132486	2.77862	0.00545901	0.0658654
Rab20	42.4488	-0.444422	0.159932	-2.77882	0.00545567	0.0658654
Zfp281	583.631	0.432617	0.155805	2.77666	0.00549212	0.0662168
1700001L19Rik	391.262	0.361559	0.130263	2.7756	0.00551005	0.0663365
4833420G17Rik	559.56	-0.284341	0.102437	-2.77577	0.00550718	0.0663365
Gdpd3	39.0234	0.270705	0.0975399	2.77532	0.00551472	0.0663446
Sowahc	208.276	-0.455026	0.164011	-2.77436	0.00553103	0.0664926
Serf1	209.261	-0.378143	0.136339	-2.77355	0.00554481	0.06661
BC004004	2078.63	0.218965	0.0789788	2.77246	0.00556348	0.066652
Des	197.95	0.409664	0.147756	2.77257	0.0055615	0.066652
Icam4	59.0902	-0.470483	0.169685	-2.77268	0.0055597	0.066652
Slc15a1	7.59239	0.342535	0.123557	2.77229	0.00556631	0.066652
Znrf3	321.413	0.355061	0.128081	2.77217	0.00556839	0.066652
Gnao1	20649.2	0.215966	0.0779567	2.77034	0.0055998	0.066887
Slc39a13	804.093	-0.260113	0.0938926	-2.77032	0.00560012	0.066887
Thumpd3	483.298	-0.319126	0.115187	-2.77051	0.00559687	0.066887
Nudcd3	6041.94	0.24442	0.088246	2.76976	0.00560983	0.0669548
1700003E16Rik	1110.95	0.254161	0.0917753	2.76939	0.00561615	0.066982
Xpr1	1947.38	0.237374	0.0857349	2.7687	0.00562811	0.0670764
Ift46	1228.52	0.253783	0.0916898	2.76784	0.00564295	0.0671567
Zfhx3	140.047	0.457664	0.165338	2.76805	0.00563931	0.0671567
Fads2	8920.81	0.250414	0.0905164	2.7665	0.00566615	0.0673846
Col7a1	125.429	-0.45314	0.163943	-2.76401	0.00570961	0.0678527
Smco1	9.56274	0.359944	0.130241	2.76367	0.00571553	0.0678745
Foxo1	935.165	0.264115	0.0955901	2.76299	0.00572746	0.0679643
Odf3b	82.3284	-0.462382	0.167362	-2.76277	0.00573129	0.0679643
Uba52	15374.1	0.275447	0.0997104	2.76247	0.00573658	0.0679785
Cpsf6	1027.58	-0.298496	0.108096	-2.7614	0.00575543	0.0681335
Ephb4	326.878	0.366289	0.132653	2.76126	0.00575788	0.0681335
Kcnb1	4214.58	0.218121	0.0790229	2.76022	0.00577623	0.068302
Cish	131.62	-0.457177	0.165652	-2.75986	0.00578258	0.0683283
Gpr26	371.995	0.39962	0.144811	2.7596	0.00578722	0.0683345
Eps15l1	1416.48	-0.225553	0.0817673	-2.75847	0.00580718	0.0685214
Fbln2	226.378	-0.410509	0.148968	-2.75569	0.00585688	0.0690096
Klf4	192.182	-0.450473	0.16346	-2.75586	0.00585379	0.0690096
Dlk2	1198.71	-0.306816	0.111385	-2.75456	0.00587709	0.0690849
Eif1	11208.1	-0.194847	0.0707347	-2.75462	0.00587601	0.0690849
Pitpnm2	12108.3	0.259092	0.0940648	2.7544	0.00587992	0.0690849
Psmb8	218.958	0.408166	0.14816	2.7549	0.00587098	0.0690849
Pomk	985.721	0.269612	0.0979125	2.7536	0.00589439	0.0692059
Piwil2	22.3214	-0.435497	0.158175	-2.75327	0.00590038	0.0692157
Sp5	19.6776	0.436266	0.158464	2.75309	0.00590357	0.0692157
Ggnbp2os	51.2336	-0.467739	0.16992	-2.75271	0.00591045	0.0692474
Lrig1	589.951	-0.303704	0.11047	-2.74918	0.00597438	0.0699471
Slc7a5	3144.35	0.280376	0.10201	2.74851	0.00598667	0.0700415
Sgcb	996.832	-0.266487	0.0969772	-2.74793	0.00599725	0.0701159
Tbcel	1219.17	-0.245367	0.0893041	-2.74755	0.00600431	0.070149
Zbed6	66.2534	0.451537	0.164374	2.74701	0.00601421	0.0702151
Col15a1	145.979	-0.429909	0.156522	-2.74664	0.00602094	0.0702443
Krt18	109.984	-0.354147	0.128971	-2.74594	0.00603377	0.0703055
Vps18	2507.81	0.278768	0.101522	2.74589	0.00603466	0.0703055
Sc5d	527.031	-0.349901	0.127447	-2.74545	0.00604272	0.07035
A230051N06Rik	73.0258	-0.45329	0.165142	-2.74486	0.00605368	0.0704281
Las1l	1148.29	-0.24609	0.0896939	-2.74366	0.00607582	0.0706362
St8sia1	1121.87	0.276206	0.100692	2.74308	0.00608657	0.0707117
Tubb2b	9665.67	0.219762	0.0801591	2.74157	0.00611464	0.070988
Kars	2799.91	0.258452	0.0943117	2.7404	0.00613636	0.0711406
Zbtb8os	523.98	0.323459	0.118028	2.74053	0.00613399	0.0711406
Plekha2	828.219	0.281061	0.102585	2.73978	0.00614808	0.0712267
Pip5k1c	20586.2	0.253781	0.0926479	2.7392	0.00615889	0.0712787
Taf6l	588.811	0.311002	0.113543	2.73908	0.00616116	0.0712787
Syt3	3467.09	0.213424	0.0779499	2.73797	0.00618199	0.0714698
Mcrip1	2655.77	0.242353	0.0885461	2.73703	0.00619972	0.0716249
Mepce	2014.68	0.236243	0.0863354	2.73635	0.00621258	0.0717021
Tatdn2	1058.73	0.307737	0.112468	2.73621	0.00621505	0.0717021
Hars2	475.314	-0.304487	0.111314	-2.73537	0.00623097	0.0717559
Luc7l2	2609.5	-0.262605	0.0960079	-2.73524	0.00623348	0.0717559
Pkp4	8504.61	0.213917	0.078213	2.73505	0.00623701	0.0717559
Smim22	19.118	-0.345819	0.12642	-2.73548	0.00622891	0.0717559
Adgra2	845.329	0.322771	0.118091	2.73323	0.00627157	0.0720036
Fau	9975.14	0.238603	0.087295	2.73329	0.00627052	0.0720036
Jund	12625.6	0.217032	0.0793995	2.73342	0.00626812	0.0720036
Map3k13	250.051	0.34892	0.127698	2.73238	0.00628778	0.0720901
Plec	8580.96	0.224013	0.0819797	2.73255	0.00628462	0.0720901
Timm21	189.907	-0.371167	0.135867	-2.73184	0.00629814	0.0721589
2810049E08Rik	80.6126	-0.463229	0.169624	-2.73091	0.00631599	0.0722138
Ipo5	2965.77	0.208736	0.0764221	2.73136	0.00630739	0.0722138
Tmod1	1040.71	-0.303625	0.111177	-2.731	0.00631416	0.0722138
Lgi4	2007.4	0.237845	0.0871138	2.73028	0.00632802	0.0723016
Arhgef15	377.015	0.313516	0.114944	2.72756	0.00638046	0.0727111
Ndufa13	5747.39	0.228876	0.0839136	2.72752	0.0063813	0.0727111
Pitpnm1	8284.45	0.285599	0.10469	2.72804	0.00637123	0.0727111
Zscan2	279.153	0.361444	0.132518	2.72751	0.0063814	0.0727111
Ctu1	396.632	0.306733	0.11247	2.72724	0.00638668	0.0727214
1700021F05Rik	816.952	0.243351	0.0893284	2.72423	0.00644524	0.0730372
Gtf2f1	3049.01	0.228965	0.0840189	2.72516	0.00642706	0.0730372
R3hdm2	7039.43	0.246989	0.0906346	2.72511	0.00642798	0.0730372
Sgsm2	5707.93	0.27251	0.100004	2.725	0.00643021	0.0730372
Tmem132a	10803.2	0.247728	0.0909304	2.72437	0.00644238	0.0730372
Wdr86	118.517	-0.362707	0.13314	-2.72426	0.00644463	0.0730372
Zfp65	208.418	0.397148	0.145778	2.72433	0.00644325	0.0730372
Dtx1	3957.85	0.210037	0.0771101	2.72386	0.00645237	0.0730479
Nfix	18635.2	0.234006	0.0859138	2.72373	0.00645499	0.0730479
Prkar2a	1167.57	0.266187	0.0978204	2.72118	0.00650495	0.0735631
Dmrt3	36.1502	-0.450314	0.165547	-2.72016	0.00652495	0.0736889
Rbpms	136.945	0.425818	0.156539	2.72021	0.00652399	0.0736889
Parp2	380.567	-0.31311	0.11518	-2.71844	0.00655909	0.074024
Gm19935	192.586	-0.453379	0.166804	-2.71804	0.00656703	0.0740632
Gabarapl1	29589.3	0.201596	0.0742141	2.71641	0.00659945	0.0740823
Guca1b	4.84133	-0.284043	0.104534	-2.71724	0.00658296	0.0740823
N4bp2l1	473.592	-0.340725	0.125413	-2.71682	0.00659134	0.0740823
Park7	5910.07	0.195694	0.0720421	2.71638	0.00659998	0.0740823
Pcp4	4331	-0.215933	0.0794661	-2.7173	0.00658179	0.0740823
Pcp4l1	2333.29	-0.326242	0.120074	-2.71702	0.00658734	0.0740823
Tmem72	87.5645	-0.301562	0.111011	-2.7165	0.00659762	0.0740823
4930519G04Rik	8.65397	0.311541	0.11472	2.71568	0.00661405	0.0741901
Far1	953.775	-0.343936	0.126682	-2.71495	0.00662858	0.0742594
Spry2	1070.45	0.271709	0.10008	2.71492	0.00662919	0.0742594
Xpa	328.729	0.341962	0.125978	2.71447	0.00663825	0.0743108
Mylk	729.386	0.248365	0.0915786	2.71204	0.00668696	0.0748055
Brd9	1974.24	-0.226461	0.08352	-2.71146	0.00669886	0.0748882
2900093K20Rik	65.9196	-0.457868	0.168902	-2.71085	0.00671117	0.0749753
Per2	515.56	-0.384578	0.141908	-2.71005	0.00672723	0.0750536
Tusc2	3335.13	0.238883	0.088141	2.71024	0.00672348	0.0750536
Egflam	143.15	0.415379	0.153346	2.70877	0.00675324	0.0752727
Ndufaf7	972.089	-0.244025	0.0900913	-2.70864	0.00675594	0.0752727
Rap2b	2017.46	0.2239	0.0826738	2.70823	0.00676426	0.0753148
Mest	267.002	-0.383482	0.141633	-2.70757	0.00677777	0.075364
Mprip	9233.69	0.198509	0.0733149	2.70762	0.00677675	0.075364
Ipcef1	463.601	0.343059	0.126758	2.7064	0.00680166	0.0755285
Pon1	5.53936	-0.281289	0.103932	-2.70647	0.00680034	0.0755285
Gm36117	300.41	-0.391165	0.144578	-2.70556	0.00681894	0.0756697
5730408K05Rik	37.3434	-0.458358	0.169581	-2.70289	0.00687386	0.076187
Dennd5b	964.061	0.36877	0.136437	2.70285	0.00687474	0.076187
Akap8l	3097.2	-0.24648	0.0912302	-2.70174	0.00689779	0.0763405
Zfp783	153.936	-0.401701	0.148673	-2.7019	0.00689449	0.0763405
Gm28043	134.735	0.444424	0.164511	2.70148	0.00690317	0.0763491
Epb41l1	19004.2	0.25279	0.0936136	2.70036	0.00692653	0.0765564
Fam229b	151.531	-0.389215	0.144171	-2.69968	0.0069406	0.0766608
Ly6a	704.143	0.268608	0.0995043	2.69946	0.00694523	0.0766609
Gm2004	370.481	-0.408416	0.15135	-2.69848	0.0069656	0.0768347
Alyref	796.302	0.282285	0.104648	2.69748	0.0069866	0.0769639
Sdhb	4660.83	0.222268	0.0823932	2.69765	0.00698316	0.0769639
Cspp1	271.499	-0.347792	0.128951	-2.69707	0.00699519	0.0770075
Phf23	1649.66	0.245436	0.0910397	2.69593	0.00701933	0.077222
Sult1c2	8.53094	-0.295155	0.109526	-2.69483	0.00704237	0.0773727
Tmem161a	1052.13	-0.257129	0.095408	-2.69505	0.0070379	0.0773727
Ankrd34a	3549.68	0.258955	0.096154	2.69312	0.00707862	0.0777196
Ncaph2	4547.21	0.216788	0.0805188	2.6924	0.00709405	0.0778375
Mycbp	135.55	-0.409927	0.152269	-2.69213	0.0070997	0.077848
Pvr	211.311	-0.395447	0.146923	-2.69153	0.00711258	0.0779378
Cage1	20.3223	-0.425007	0.157956	-2.69067	0.00713084	0.0780862
Akt1	9036.16	0.20507	0.076223	2.69039	0.00713684	0.0780932
Nub1	2742.47	0.20605	0.0765929	2.6902	0.00714089	0.0780932
Ctbp1	7806.77	0.208058	0.0773577	2.68956	0.00715468	0.0781925
Ntn1	445.499	0.320901	0.119386	2.68793	0.00718962	0.0785225
Mir22hg	542.96	-0.338134	0.125849	-2.68683	0.00721342	0.0786789
Sept3	21650.5	0.22291	0.0829614	2.68691	0.00721168	0.0786789
Npm1	3976.06	0.24061	0.0895715	2.68623	0.00722623	0.0787668
Kif26a	425.066	0.347369	0.129348	2.68554	0.00724133	0.0787761
Prdx4	326.327	0.336104	0.125142	2.68578	0.00723616	0.0787761
Spryd3	8428.8	0.216463	0.0806001	2.68564	0.00723903	0.0787761
Aldh1a2	518.291	0.430245	0.160397	2.68238	0.00731012	0.0794724
Mfsd8	271.7	-0.321059	0.119735	-2.68142	0.00733107	0.079648
S100a1	1695.55	-0.227299	0.0848042	-2.68027	0.00735619	0.0798685
Gm20736	7.90575	0.238571	0.0890401	2.67936	0.00737625	0.080034
Ppt2	1024.68	-0.260535	0.0972536	-2.67893	0.00738588	0.0800861
C1ql2	5909.15	0.230113	0.0859136	2.67842	0.00739701	0.0801544
Pam16	926.692	-0.243873	0.0910603	-2.67815	0.00740311	0.0801681
Myl9	1021.02	0.361328	0.135014	2.67622	0.00744567	0.0805574
Pdlim3	59.9703	0.446975	0.167025	2.67609	0.00744876	0.0805574
Gm12018	87.1303	0.267438	0.100022	2.67379	0.00749989	0.0810574
Agrn	4498.81	-0.249283	0.093245	-2.67342	0.0075082	0.0810945
Cpne2	1844.11	-0.325997	0.122011	-2.67187	0.00754291	0.0811792
Dnajb4	965.791	-0.259042	0.0969339	-2.67235	0.00753211	0.0811792
Exoc6b	2558.96	0.202591	0.0758177	2.67208	0.00753816	0.0811792
Kalrn	15645.7	0.184985	0.069237	2.67176	0.00754541	0.0811792
R3hdm1	3171.94	-0.215601	0.0806745	-2.67248	0.00752923	0.0811792
Slc9a3r1	2774.95	0.22117	0.0827571	2.67253	0.00752827	0.0811792
Tbk1	827.27	-0.259422	0.0971744	-2.66966	0.0075929	0.0816372
Hnrnpm	3080.87	-0.258508	0.0968603	-2.66888	0.00761049	0.0817432
Klf16	3418.73	0.178866	0.0670216	2.66879	0.00761261	0.0817432
Mettl25	98.7624	-0.418146	0.156715	-2.6682	0.00762589	0.0817845
Rbp7	5.43867	-0.287901	0.107902	-2.66818	0.00762631	0.0817845
Ddx6	4083.59	0.272837	0.10228	2.66754	0.00764089	0.0818878
Flt3l	53.7367	-0.455813	0.170957	-2.66624	0.00767038	0.0821508
A230057D06Rik	32.7532	-0.449135	0.168496	-2.66556	0.00768613	0.0822133
Myl1	27.9379	0.439574	0.164904	2.66563	0.00768445	0.0822133
Oxtr	193.668	-0.352688	0.132336	-2.66509	0.00769675	0.0822658
Smoc1	512.806	0.327425	0.122865	2.66491	0.00770095	0.0822658
Rdh5	257.719	-0.363328	0.136357	-2.66454	0.00770942	0.0823033
Hgs	3292.18	0.245679	0.0922203	2.66404	0.00772079	0.0823716
Extl3	4710.18	0.239524	0.0899317	2.6634	0.00773545	0.082475
Eef1a2	53591.9	0.241083	0.0905496	2.66244	0.00775758	0.0825598
Mrps21	1482.01	-0.22675	0.085158	-2.66269	0.00775181	0.0825598
Nova1	1059.61	0.429308	0.161248	2.66241	0.00775833	0.0825598
Rps28	4963.69	0.270298	0.101548	2.66179	0.00777268	0.0826594
Car12	1230.2	-0.4535	0.170457	-2.66049	0.00780279	0.0828204
Gnaq	5425.28	0.204698	0.0769281	2.6609	0.00779322	0.0828204
Pcbd1	128.97	-0.440539	0.165573	-2.66069	0.00779803	0.0828204
Mapt	14748.2	0.261788	0.0984233	2.65981	0.00781837	0.0829327
Gm11437	4.74588	0.265705	0.0999132	2.65936	0.00782893	0.0829722
Steap3	390.67	0.329651	0.123965	2.65922	0.0078321	0.0829722
Smim15	740.603	-0.269115	0.101227	-2.65852	0.00784846	0.0830925
Flt1	1574.15	0.288317	0.108465	2.65817	0.0078567	0.0831267
Kirrel3	2062.19	0.284764	0.107155	2.65749	0.00787241	0.0832398
Hspa8	58686	0.246245	0.0926689	2.65726	0.00787786	0.0832444
Morn1	159.932	-0.408419	0.153716	-2.65697	0.0078847	0.0832636
Ccdc153	200.753	-0.447835	0.168615	-2.65596	0.00790832	0.0833565
Malt1	100.627	-0.43301	0.163016	-2.65625	0.00790156	0.0833565
Rnaseh1	214.83	-0.375269	0.141294	-2.65595	0.00790856	0.0833565
Kcne2	188.36	-0.278095	0.104747	-2.65491	0.00793301	0.0835577
Srsf2	3206.99	-0.203495	0.0766546	-2.65471	0.00793773	0.0835577
Wrb	1339.58	0.222499	0.0838206	2.65446	0.0079435	0.0835655
Mnd1	18.6061	-0.426877	0.160926	-2.65263	0.00798681	0.0838567
Myo5c	33.1125	-0.431753	0.162745	-2.65294	0.00797944	0.0838567
Ntan1	1201.49	0.228745	0.0862399	2.65243	0.00799141	0.0838567
Zfp970	577.202	-0.293535	0.110654	-2.65274	0.00798423	0.0838567
Cbl	125.765	0.452169	0.170501	2.652	0.00800167	0.0839113
Tomm5	872.001	-0.284312	0.107237	-2.65125	0.00801953	0.0840455
Emc2	1339.62	-0.226217	0.0853549	-2.6503	0.00804193	0.084227
Abhd4	2179.6	0.225021	0.084942	2.64912	0.00807025	0.0844703
Rangap1	8997.73	0.266051	0.100473	2.64799	0.00809731	0.0847001
H2-T22	405.64	-0.308914	0.11669	-2.6473	0.00811373	0.0847116
Jrk	336.822	0.340779	0.128708	2.64769	0.0081044	0.0847116
Wscd1	5213.48	0.246116	0.0929675	2.64733	0.008113	0.0847116
5830444B04Rik	13.7529	0.38941	0.147155	2.64627	0.0081386	0.0849179
Magix	17.5517	-0.419718	0.158642	-2.64569	0.00815239	0.0850083
Mrfap1	17893.6	0.172686	0.0652986	2.64457	0.0081796	0.0852287
Ttc25	44.729	-0.452024	0.170937	-2.64439	0.0081838	0.0852287
Aire	8.99099	-0.34867	0.131864	-2.64416	0.00818932	0.0852326
Aqp1	253.036	-0.282571	0.10688	-2.64381	0.00819781	0.0852371
Serpina1c	6.17925	-0.284211	0.107504	-2.64372	0.00820002	0.0852371
Rars2	369.124	-0.296161	0.112034	-2.6435	0.00820539	0.0852395
Il18r1	4.52862	0.240657	0.0910601	2.64283	0.00822155	0.0853539
Disp3	1910.29	0.294609	0.111485	2.6426	0.00822733	0.0853605
Got2	13864.5	0.227476	0.0861437	2.64066	0.00827441	0.0856957
Rpn2	3621.63	0.191151	0.0723884	2.64063	0.00827513	0.0856957
Ubr4	4989.17	0.228282	0.0864363	2.64104	0.00826515	0.0856957
Raly	3128.54	0.210701	0.0798024	2.64029	0.00828363	0.0857049
Rps16	8340.79	0.233282	0.0883587	2.64017	0.00828636	0.0857049
Mgp	955.934	0.391146	0.148184	2.6396	0.00830045	0.0857572
Pla2g5	92.4153	-0.364815	0.138211	-2.63954	0.00830175	0.0857572
Tmem150a	358.922	-0.32592	0.123492	-2.63919	0.00831047	0.0857939
Elmod2	172.003	-0.367602	0.139312	-2.63869	0.00832258	0.0858655
Ocrl	1020.58	-0.262642	0.099554	-2.63819	0.00833502	0.0859404
Olfr613	431.566	0.447288	0.169591	2.63745	0.00835313	0.0860736
Rbm28	821.899	-0.282195	0.107035	-2.63647	0.00837728	0.0862688
Aldh1a1	1462.31	0.229045	0.0869241	2.63501	0.0084136	0.0865891
Vat1l	769.712	-0.450062	0.170816	-2.63478	0.00841924	0.0865934
Abca4	201.032	-0.343465	0.130378	-2.63439	0.00842896	0.0866397
Ccdc12	1070.44	-0.221741	0.0842149	-2.63303	0.00846259	0.0866632
Fam214a	722.866	-0.283615	0.107709	-2.63317	0.0084593	0.0866632
Kcmf1	2011.51	0.243612	0.0925198	2.63308	0.00846148	0.0866632
Otx2	128.444	-0.333231	0.126547	-2.63325	0.00845728	0.0866632
Rnf220	8100.62	0.214217	0.0813541	2.63314	0.00845996	0.0866632
Sema5a	1520.84	0.282394	0.107235	2.63342	0.00845296	0.0866632
Bmp1	2379.03	-0.282102	0.107279	-2.6296	0.00854846	0.0872195
Eif5a	13672.1	0.198343	0.0754248	2.62968	0.00854652	0.0872195
Hectd4	6030.28	0.183448	0.0697614	2.62965	0.00854728	0.0872195
Rps17	7501.44	0.186288	0.0708367	2.62983	0.00854281	0.0872195
Rpusd2	198.337	0.370779	0.140991	2.62981	0.00854323	0.0872195
Scamp5	17355.9	0.248845	0.0946313	2.62963	0.00854787	0.0872195
Gm13205	342.91	-0.336567	0.128025	-2.62893	0.0085655	0.0873397
Ppard	1413.87	0.269336	0.102481	2.62816	0.00858473	0.0874547
Selenok-ps1	10.6342	0.340789	0.129673	2.62806	0.00858733	0.0874547
Txnip	742.289	-0.35624	0.135573	-2.62766	0.00859735	0.0875031
Atf4	3886.3	-0.259	0.0985873	-2.62712	0.00861122	0.0875368
Wnt6	158.506	0.449161	0.170969	2.62715	0.00861024	0.0875368
Adcy5	6152.84	0.250861	0.0954997	2.62683	0.00861847	0.0875569
Fabp4	14.5499	0.260998	0.0993889	2.62603	0.00863867	0.0877084
Slc9a4	188.949	-0.393317	0.149809	-2.62546	0.00865324	0.0878026
Hivep3	711.273	0.322541	0.122898	2.62447	0.00867844	0.0880045
St6galnac2	177.177	-0.422214	0.160953	-2.62321	0.00871055	0.0882762
Sh3bp1	917.653	-0.274556	0.104689	-2.62257	0.00872685	0.0883874
Aspn	36.0006	0.423067	0.161344	2.62214	0.00873783	0.0884445
4931408D14Rik	17.1227	0.413808	0.15785	2.62152	0.00875374	0.0884461
Lrrc75a	268.343	0.33554	0.127995	2.62152	0.00875397	0.0884461
Ypel5	1982.9	-0.214719	0.081906	-2.62153	0.00875352	0.0884461
Wdr72	9.73602	-0.299067	0.114109	-2.62088	0.00877025	0.0885566
Ccnh	857.495	-0.282952	0.107969	-2.62067	0.0087756	0.0885566
Abcb1a	596.253	0.288959	0.110283	2.62015	0.00878915	0.0886395
Jakmip3	614.856	-0.256573	0.0979372	-2.61977	0.00879903	0.0886853
Dvl2	973.959	-0.293738	0.112208	-2.61779	0.00885016	0.0891464
Slc17a5	501.201	-0.328099	0.125394	-2.61655	0.00888236	0.0894165
Idi1	890.916	-0.287841	0.110039	-2.6158	0.0089018	0.0895353
Xylt1	201.351	0.379662	0.145149	2.61568	0.00890496	0.0895353
Onecut2	88.6792	0.445007	0.170178	2.61494	0.00892421	0.0896745
Agbl4	222.993	-0.35991	0.137678	-2.61414	0.00894528	0.0898319
Bcr	5922.39	0.2576	0.0985838	2.613	0.00897507	0.0900765
Gm29968	7.45461	0.291077	0.111439	2.61198	0.00900196	0.0902917
P3h3	989.303	-0.271597	0.104001	-2.61149	0.00901494	0.0903127
Rps27l	437.314	-0.322348	0.123427	-2.61165	0.00901066	0.0903127
Slc16a11	880.315	-0.304266	0.116539	-2.61084	0.00903208	0.0904113
Trim56	29.7389	0.438832	0.16809	2.6107	0.00903568	0.0904113
Cyp4x1	442.034	0.410504	0.157272	2.61016	0.0090501	0.0904464
Egr1	3847.76	-0.336426	0.128886	-2.61026	0.00904732	0.0904464
Med14	1110.41	0.233318	0.0894221	2.60917	0.00907621	0.0906528
Tfdp1	825.097	-0.262409	0.100608	-2.60824	0.00910081	0.0908438
Tmem87a	646.153	0.296649	0.113785	2.60711	0.00913105	0.0910908
Igflr1	172.333	-0.419532	0.160938	-2.6068	0.00913931	0.0911185
Maml2	354.679	0.35463	0.136066	2.60632	0.00915215	0.0911917
Adamts1	327.893	-0.364272	0.139792	-2.6058	0.00916593	0.0912742
Prmt3	454.04	-0.27706	0.106362	-2.60488	0.00919066	0.0914655
Cd34	1489.99	0.269754	0.103573	2.60449	0.00920107	0.0915142
Pim1	124.276	0.423288	0.162615	2.60301	0.00924087	0.091855
Nfya	419.483	-0.355622	0.136709	-2.6013	0.00928703	0.0922586
Larp4b	1961.83	0.441505	0.169756	2.60082	0.00930001	0.0922771
Zfp423	659.342	0.295087	0.113453	2.60097	0.00929593	0.0922771
Atp1a1	22972.7	-0.216425	0.0832368	-2.60011	0.00931936	0.0923034
Chd4	5262.87	0.173506	0.0667248	2.60032	0.00931368	0.0923034
Tgfb1	356.717	0.312869	0.120323	2.60025	0.00931569	0.0923034
Irf2bp1	2879.53	0.256267	0.0985919	2.59927	0.00934214	0.0924734
Rab22a	837.543	0.23983	0.0922755	2.59907	0.00934767	0.0924734
Hps3	230.427	-0.339099	0.130521	-2.59804	0.00937586	0.092697
Ttll4	262.135	-0.346618	0.133483	-2.59672	0.00941181	0.092997
Ank3	4704.52	0.319919	0.123217	2.59638	0.00942117	0.0930341
Map3k7cl	26.096	0.433335	0.166927	2.59596	0.00943275	0.0930632
Slc16a6	228.48	-0.405407	0.156174	-2.59586	0.00943534	0.0930632
4931406C07Rik	451.253	-0.284613	0.109683	-2.59486	0.00946307	0.0932259
Polr2h	512.171	-0.275315	0.106099	-2.59489	0.00946217	0.0932259
Clptm1	7428.61	0.226222	0.0872507	2.59278	0.00952024	0.0937334
Arrdc3	588.751	-0.34086	0.131567	-2.59078	0.00957597	0.0941939
Gpr160	41.2785	0.44253	0.170815	2.59069	0.00957836	0.0941939
Per3	607.035	-0.369651	0.142716	-2.59011	0.00959442	0.0942959
Efna3	3037.95	0.225352	0.0870266	2.58946	0.00961271	0.0944197
Sclt1	86.218	-0.425362	0.164352	-2.58811	0.0096503	0.0947328
Unk	839.554	-0.239444	0.0925389	-2.5875	0.00966765	0.094847
Dym	1450	0.26216	0.101362	2.58636	0.0096995	0.0951032
Cux1	1216.75	0.26332	0.101826	2.58598	0.00971017	0.0951495
Stat2	550.18	-0.308187	0.119185	-2.58579	0.00971568	0.0951495
Ddb2	175.481	-0.389299	0.150578	-2.58537	0.00972756	0.0952053
Hsbp1	7829.62	-0.184099	0.0712131	-2.58518	0.00973286	0.0952053
Tsen15	521.498	-0.270081	0.104505	-2.58438	0.00975534	0.0953331
Ugdh	412.707	-0.287683	0.111319	-2.58431	0.00975742	0.0953331
Zfp945	141.05	-0.396956	0.153636	-2.58375	0.00977322	0.0954313
Ccdc39	128.345	-0.425138	0.164581	-2.58316	0.00978994	0.0955383
Os9	7582.39	0.193544	0.0749317	2.58294	0.00979623	0.0955435
Speg	8765.68	0.217215	0.0841139	2.58239	0.00981173	0.0956384
Cryzl1	1228.99	0.270703	0.104888	2.58086	0.00985533	0.0959767
Pcdhga9	628.958	0.265821	0.103001	2.58077	0.009858	0.0959767
Zfp687	1283.23	0.218329	0.0846329	2.57972	0.00988797	0.0962119
Bfar	1042.59	0.38518	0.149331	2.57936	0.00989828	0.0962558
9430015G10Rik	409.964	-0.320262	0.124216	-2.57827	0.00992958	0.0964471
B4galt6	3174.08	0.285204	0.110612	2.57841	0.00992558	0.0964471
Baiap2l2	84.9596	-0.42216	0.163767	-2.57781	0.00994296	0.0965206
Cox7a2l	4508.82	0.232812	0.0903311	2.57732	0.00995702	0.0965441
F5	166.393	-0.278889	0.108206	-2.57738	0.00995516	0.0965441
C1qtnf7	24.1131	0.42563	0.165221	2.57613	0.00999133	0.0967637
Slc25a26	554.688	-0.287674	0.111662	-2.57629	0.00998658	0.0967637
Srek1	549.307	-0.280684	0.109	-2.57508	0.0100218	0.0969453
Tspan18	1070.33	0.248656	0.0965561	2.57525	0.0100168	0.0969453
Map7d1	11444.6	0.185526	0.0720527	2.57486	0.010028	0.0969486
Lsamp	6991.07	0.198659	0.0772244	2.57249	0.010097	0.0975596
Tmem18	549.777	-0.277899	0.108039	-2.57221	0.0101051	0.0975807
Ndufb4	1394.02	-0.273348	0.106283	-2.57189	0.0101145	0.0976143
Dmwd	7889.95	0.202376	0.0787006	2.57147	0.0101267	0.0976755
Gm4876	20.8064	-0.417476	0.162397	-2.57072	0.0101488	0.0978321
Eps8l2	233.958	-0.4179	0.162617	-2.56984	0.0101745	0.098023
Nos1	3163.44	0.219084	0.0852851	2.56885	0.0102038	0.0982476
Slc52a3	98.2739	0.421405	0.16407	2.56845	0.0102155	0.0983038
Fstl4	161.018	0.414879	0.161547	2.56816	0.010224	0.0983284
Mmrn2	185.536	0.405399	0.157877	2.56782	0.0102341	0.0983679
Ldlrad4	390.402	0.314831	0.122633	2.56725	0.0102508	0.0984714
Paqr3	218.513	0.338236	0.131784	2.56659	0.0102704	0.0986033
Acer2	156.589	0.38501	0.150069	2.56555	0.0103013	0.0986975
Dohh	3317.81	0.213597	0.0832436	2.56593	0.01029	0.0986975
Mc3r	5.29258	-0.270435	0.105407	-2.56562	0.0102991	0.0986975
Traf7	1360.88	-0.256902	0.100139	-2.56546	0.010304	0.0986975
Cuta	1191.11	-0.240335	0.0936932	-2.56513	0.0103137	0.0987334
Ccnyl1	215.512	-0.369538	0.144094	-2.56456	0.0103306	0.0988382
Mapk3	8485.15	0.175538	0.0684712	2.56367	0.0103571	0.0989904
Socs7	3680.17	0.241615	0.0942475	2.56363	0.0103585	0.0989904
Abcb9	1615.62	0.254171	0.0991697	2.56299	0.0103775	0.0990611
Eya2	169.021	0.405032	0.158032	2.56298	0.0103778	0.0990611
Rbm12b2	191.101	-0.365733	0.142713	-2.56271	0.010386	0.0990823
Cnksr2	1530.12	0.365129	0.142529	2.56179	0.0104134	0.0992861
Sparc	10198.5	-0.221769	0.0866242	-2.56012	0.0104635	0.0997068
Btbd17	948.143	0.336428	0.131484	2.55869	0.0105068	0.100062
Prpf40b	2519.38	-0.247759	0.0968767	-2.55747	0.0105437	0.100356
Tmem186	423.489	-0.30211	0.118161	-2.55677	0.0105649	0.100454
Tub	4438.16	-0.202033	0.07902	-2.55673	0.0105661	0.100454
Ap1s1	10519.1	0.207292	0.0811113	2.55565	0.010599	0.100536
Col11a1	108.162	-0.425648	0.166549	-2.55569	0.0105976	0.100536
Dact2	1512.52	0.240274	0.0940147	2.55571	0.0105972	0.100536
Pigp	607.411	-0.260346	0.10186	-2.55591	0.010591	0.100536
Camk2b	52981	0.188252	0.0737093	2.55397	0.0106501	0.100848
Igf2bp1	14.7504	0.279662	0.109492	2.55419	0.0106436	0.100848
Prr12	4999.15	0.228314	0.0893953	2.55399	0.0106498	0.100848
Ttc21a	77.1084	-0.43551	0.170544	-2.55366	0.0106598	0.100882
Gpr68	631.215	0.334405	0.131015	2.55242	0.0106978	0.101184
Cpne1	758.768	-0.261604	0.102509	-2.55201	0.0107105	0.101246
Lypd1	2794.36	0.254282	0.0996511	2.55173	0.0107191	0.10127
Cadps2	1435.79	0.267349	0.104802	2.55098	0.010742	0.101313
Cox10	924.492	0.230914	0.0905231	2.55089	0.0107449	0.101313
D030056L22Rik	533.307	-0.260964	0.102307	-2.55078	0.0107481	0.101313
Lacc1	123.176	-0.377025	0.14778	-2.55127	0.0107332	0.101313
Inha	939.098	-0.325757	0.127759	-2.54977	0.0107794	0.101551
Rapgef1	4856.15	0.217616	0.0853649	2.54925	0.0107956	0.101645
Fam160a2	1800.48	0.226661	0.0889552	2.54804	0.0108331	0.101941
4930581F22Rik	38.5789	-0.435283	0.170955	-2.54619	0.0108905	0.102365
Gad1	5425.68	-0.183479	0.0720596	-2.54621	0.01089	0.102365
Gpc1	6267.55	0.248074	0.0974472	2.54573	0.010905	0.102385
Hk3	72.02	0.428687	0.168394	2.54574	0.0109045	0.102385
Egf	19.2391	-0.399418	0.156945	-2.54495	0.0109293	0.102555
4833427G06Rik	13.1165	-0.348077	0.136809	-2.54425	0.0109512	0.102586
Ankrd52	2266.75	0.228071	0.0896361	2.54441	0.0109464	0.102586
Rpl36a	3200.91	0.254937	0.100195	2.54441	0.0109463	0.102586
Btbd2	4685.5	0.242447	0.0953066	2.54386	0.0109634	0.102642
Plk5	1038.14	-0.267168	0.105035	-2.54361	0.0109712	0.102658
Mycbpap	80.7423	-0.434694	0.17091	-2.54341	0.0109776	0.10266
Ncam2	207.334	0.430331	0.169213	2.54313	0.0109863	0.102683
Lrrc34	11.8468	-0.331181	0.130375	-2.54022	0.0110783	0.103485
Pde1c	97.3404	-0.428395	0.168671	-2.53982	0.0110908	0.103543
Fiz1	989.454	0.247635	0.0975274	2.53914	0.0111126	0.10363
Myh1	15.2837	0.383947	0.151208	2.53919	0.0111109	0.10363
Ndufb7	2959.33	0.230364	0.0907606	2.53815	0.011144	0.103864
Cdr2	314.517	-0.415339	0.163759	-2.53629	0.0112035	0.104354
Gm14327	132.672	-0.431948	0.170332	-2.53591	0.0112154	0.104354
Socs5	1881.78	0.27036	0.106606	2.53605	0.011211	0.104354
Gm4793	13.934	-0.366517	0.144551	-2.53555	0.0112269	0.104403
Klf12	100.149	0.433177	0.17088	2.53498	0.0112453	0.104516
Glis1	42.3213	-0.42961	0.169498	-2.53461	0.0112572	0.104567
Phyhd1	403.021	-0.344516	0.135987	-2.53344	0.0112948	0.104857
Pafah2	188.924	-0.377784	0.149208	-2.53194	0.0113434	0.10525
Fuz	733.262	-0.252537	0.0997713	-2.53116	0.0113686	0.105371
Zfp40	209.965	-0.363501	0.143611	-2.53114	0.0113692	0.105371
Zhx3	470.215	0.292448	0.115636	2.52904	0.0114376	0.105946
S100b	2474.43	-0.239851	0.0948585	-2.52852	0.0114546	0.106045
Arnt	675.923	-0.259975	0.102831	-2.52818	0.0114657	0.106088
Actr6	325.567	-0.286748	0.11343	-2.52797	0.0114723	0.10609
Steap1	83.3051	-0.259088	0.102502	-2.52764	0.0114832	0.106132
Pcdha3	143.127	-0.43155	0.170746	-2.52744	0.0114898	0.106133
Ppp4r4	746.677	-0.273395	0.108205	-2.52664	0.011516	0.106317
Gm10336	252.844	-0.334789	0.132543	-2.52589	0.0115404	0.106483
Ecd	1000.55	0.249066	0.0986205	2.5255	0.0115534	0.10649
Fkbp10	406.887	0.270315	0.107035	2.52547	0.0115542	0.10649
Phtf1os	158.142	-0.394113	0.156079	-2.52509	0.0115669	0.10649
Sstr3	1631.7	0.263161	0.104218	2.5251	0.0115664	0.10649
Ryr1	757.847	-0.274594	0.10881	-2.52362	0.0116153	0.106877
Dapk3	2289.98	0.242777	0.0962592	2.52212	0.011665	0.10711
F3	806.398	-0.295914	0.11733	-2.52207	0.0116666	0.10711
F420014N23Rik	47.7664	-0.430984	0.170882	-2.52212	0.0116649	0.10711
Znhit1	1944.07	0.20619	0.0817464	2.52232	0.0116584	0.10711
Hapln2	735.768	-0.32396	0.128475	-2.52158	0.0116828	0.1072
Higd1a	2127.95	-0.194906	0.0773123	-2.52102	0.0117015	0.107312
9330020H09Rik	66.7991	-0.429113	0.170266	-2.52025	0.0117272	0.107488
Cnrip1	1796.99	-0.236525	0.0939566	-2.51739	0.0118229	0.108306
Gm11747	6.78856	0.280956	0.111679	2.51576	0.0118777	0.108695
Trnp1	8506.6	0.222761	0.0885473	2.51574	0.0118784	0.108695
Cabp7	15379.2	0.220696	0.0877774	2.51427	0.0119281	0.109089
Golga1	385.609	-0.290771	0.115674	-2.51372	0.0119467	0.109157
Tmem136	394.444	-0.304721	0.121226	-2.51366	0.0119487	0.109157
Csrp1	11494	0.211308	0.0840853	2.51302	0.0119703	0.10919
Mettl7a1	1276.05	-0.243102	0.0967317	-2.51316	0.0119656	0.10919
Wdr61	906.461	-0.261183	0.103934	-2.51297	0.0119721	0.10919
Smyd2	2029.61	0.221569	0.0882005	2.51211	0.0120012	0.109295
Tshz1	495.514	0.34623	0.137828	2.51205	0.0120033	0.109295
Ttl	1548.48	0.225163	0.0896275	2.51221	0.0119979	0.109295
Tmem237	589.708	-0.276681	0.110178	-2.51123	0.0120312	0.109488
March9	1371.94	0.229166	0.0912681	2.51091	0.0120419	0.109526
Guf1	312.484	-0.386979	0.154156	-2.51031	0.0120626	0.109654
Ppm1a	3139.91	0.203176	0.0809458	2.51002	0.0120724	0.109683
Ccdc137	707.098	-0.260834	0.103982	-2.50845	0.0121264	0.109872
Eno1b	4266.06	-0.247669	0.098722	-2.50875	0.0121159	0.109872
Gm14204	113.696	-0.387912	0.154634	-2.50859	0.0121215	0.109872
Rprd2	1131.55	0.25271	0.100716	2.50914	0.0121027	0.109872
Tmem115	1479.95	0.204841	0.081651	2.50873	0.0121165	0.109872
Pisd-ps1	327.827	-0.338567	0.135026	-2.50743	0.0121614	0.110129
Kcna5	100.434	0.418439	0.166976	2.50599	0.0122109	0.110518
Dlgap1	13595	0.420767	0.168031	2.50411	0.012276	0.110933
Fbxo36	69.397	-0.428154	0.170968	-2.50429	0.0122698	0.110933
Klhdc8a	509.84	0.343874	0.137326	2.50407	0.0122775	0.110933
Zfc3h1	470.319	-0.301581	0.120445	-2.50389	0.0122835	0.110933
Slc35d1	283.015	-0.309443	0.123603	-2.50353	0.0122961	0.110986
Fah	683.849	-0.279155	0.111533	-2.5029	0.012318	0.111124
Angptl6	359.944	0.310888	0.124244	2.50224	0.0123411	0.111271
Cryab	2433.08	-0.416026	0.166288	-2.50185	0.0123547	0.111333
Abca7	805.738	-0.287682	0.115044	-2.50062	0.0123978	0.111479
Cdk3	47.3617	-0.427602	0.170967	-2.50109	0.0123813	0.111479
Gm26839	6.51944	0.287948	0.115147	2.5007	0.0123948	0.111479
Ube2b	3083.58	-0.190714	0.0762585	-2.50089	0.0123881	0.111479
Jak2	467.776	-0.328366	0.131355	-2.49984	0.0124251	0.111664
Agt	1339.24	0.231002	0.0924258	2.49932	0.012443	0.111681
Rnf41	3076.98	0.223599	0.0894556	2.49955	0.012435	0.111681
Trim37	4557.91	0.212629	0.0850784	2.49921	0.0124472	0.111681
Mrps11	859.616	-0.26145	0.104666	-2.49794	0.0124918	0.112021
Mdga1	4115.53	0.265703	0.106388	2.49751	0.0125071	0.112097
Trib1	391.63	-0.289942	0.116102	-2.49731	0.0125141	0.1121
Gm15506	87.1821	0.40458	0.162031	2.49693	0.0125272	0.112157
Auts2	1913.07	0.211384	0.084675	2.49642	0.0125454	0.112259
Doc2g	177.354	-0.401812	0.160976	-2.4961	0.0125568	0.112296
Shisa8	155.299	0.367685	0.147315	2.49592	0.0125631	0.112296
March5	1913.22	0.202319	0.0810719	2.49555	0.0125761	0.112352
Mul1	1909.24	0.237342	0.0951232	2.4951	0.0125921	0.112434
Fcer2a	22.309	0.410273	0.164473	2.49447	0.0126146	0.112575
Nepro	178.656	-0.351726	0.141023	-2.4941	0.0126276	0.11263
Lor	1329.21	0.289546	0.116198	2.49183	0.0127086	0.113264
Smarcc2	13371.8	0.21891	0.0878547	2.49173	0.0127123	0.113264
Xpo1	891.523	-0.250626	0.100624	-2.49073	0.0127482	0.113522
Stk26	76.3417	-0.407622	0.16372	-2.48975	0.0127834	0.113775
Ccdc177	353.074	0.342583	0.13763	2.48916	0.0128045	0.11378
Ecrg4	465.621	-0.2821	0.113318	-2.48946	0.0127936	0.11378
Slc22a13	8.93015	0.236967	0.0951977	2.4892	0.0128029	0.11378
Arhgap25	78.3018	-0.40689	0.16352	-2.48832	0.012835	0.113804
Cyp2j9	516.872	0.29683	0.119302	2.48806	0.0128441	0.113804
Gk5	48.0755	-0.42288	0.169967	-2.48802	0.0128457	0.113804
Ist1	1930.23	-0.245049	0.0984912	-2.48803	0.0128453	0.113804
Pdzrn3	212.368	0.368282	0.147997	2.48844	0.0128305	0.113804
Rft1	307.436	-0.30418	0.12227	-2.48778	0.0128542	0.113804
Uaca	345.385	0.345763	0.138986	2.48775	0.0128552	0.113804
Rab11fip5	3452.19	0.237787	0.0956163	2.48688	0.0128868	0.114022
Slc25a13	56.8852	-0.424679	0.170825	-2.48606	0.0129168	0.114227
Lrp3	4171.4	0.245545	0.0987802	2.48577	0.012927	0.114256
Klc2	13570.5	0.223341	0.0898662	2.48526	0.0129457	0.1143
Ppp1r15a	669.883	-0.293102	0.117935	-2.48529	0.0129448	0.1143
Cfap53	14.8776	-0.362509	0.145984	-2.48321	0.0130205	0.114899
Atg12	969.933	-0.212217	0.0854881	-2.48242	0.0130495	0.115073
Kif5c	12200.9	0.240951	0.0970699	2.48224	0.0130561	0.115073
Raver2	669.746	-0.316953	0.127696	-2.4821	0.0130611	0.115073
Brf1	1387.95	0.219881	0.0886145	2.48132	0.0130897	0.115264
Npsr1	11.8673	0.356486	0.143683	2.48106	0.0130994	0.115289
Snn	4920.36	-0.220619	0.0889397	-2.48055	0.013118	0.115391
Rtl6	3305.55	0.260099	0.10487	2.48021	0.0131306	0.11544
Slc39a6	1357.61	0.257934	0.104066	2.47855	0.0131917	0.115916
Nmral1	412.969	-0.287087	0.115864	-2.4778	0.0132197	0.116101
Slc31a2	253.788	-0.326583	0.131817	-2.47756	0.0132286	0.116117
Fam20c	1303.29	0.243031	0.0981368	2.47645	0.0132696	0.116416
Esyt1	440.633	0.301552	0.121783	2.47614	0.0132813	0.116457
Pdap1	4409.58	0.216182	0.0873334	2.47536	0.01331	0.116586
Ralgps1	1160.43	-0.236125	0.0953878	-2.47542	0.0133078	0.116586
Fxyd7	1558.92	-0.294868	0.119168	-2.47439	0.0133465	0.116839
Sardh	634.016	0.301707	0.12194	2.47421	0.013353	0.116839
Sap18b	2100.39	-0.202087	0.0816852	-2.47397	0.0133621	0.116857
Acin1	5050.01	-0.254848	0.10305	-2.47305	0.0133965	0.117096
Srsf7	1471.54	-0.23882	0.0966081	-2.47205	0.013434	0.117362
Cenpx	355.968	-0.307923	0.124582	-2.47165	0.0134489	0.117369
Raf1	1587.63	-0.222208	0.0899019	-2.47167	0.0134484	0.117369
Traip	458.634	-0.385533	0.15602	-2.47105	0.0134716	0.117504
Fbxl18	503.679	0.306369	0.124004	2.47064	0.0134872	0.117579
Col6a1	1347.3	-0.356206	0.1442	-2.47022	0.0135028	0.117592
Lgals4	86.3264	-0.416163	0.168471	-2.47024	0.0135023	0.117592
Nr2f6	2189.23	0.238312	0.0964953	2.46968	0.0135234	0.117709
Nr4a1	2655.21	-0.42208	0.170932	-2.46928	0.0135385	0.117778
Gcat	394.854	0.281145	0.113892	2.46852	0.0135674	0.117906
Spred3	1852.15	0.217845	0.0882434	2.46869	0.013561	0.117906
Flywch1	12067.6	0.250244	0.101407	2.46772	0.0135975	0.118106
Sfi1	565.524	-0.314254	0.12736	-2.46745	0.0136078	0.118133
Rn4.5s	95.3295	-0.39173	0.158825	-2.46643	0.0136467	0.11841
Aimp1	1754.13	0.248124	0.100626	2.4658	0.0136708	0.118426
Dnajb5	5070.97	-0.258066	0.104669	-2.46554	0.0136806	0.118426
Hdgf	7025.78	0.195733	0.0793905	2.46545	0.0136843	0.118426
Lrrc71	66.9692	-0.421146	0.170796	-2.46578	0.0136716	0.118426
Ppp2r5c	4374.14	0.18695	0.0758233	2.46559	0.0136786	0.118426
Rspo1	63.6975	0.418462	0.169758	2.46506	0.0136992	0.118493
Brinp1	6319.37	0.202394	0.0821442	2.46389	0.0137438	0.118755
Platr30	4.99008	0.206856	0.0839547	2.4639	0.0137433	0.118755
Bsn	11948.2	0.190085	0.0771831	2.46278	0.0137865	0.118938
Dtd2	345.656	-0.331344	0.134538	-2.46283	0.0137847	0.118938
Tmem178	1933.28	0.231601	0.0940274	2.46313	0.0137732	0.118938
G3bp2	4437.65	0.217479	0.0883139	2.46257	0.0137947	0.118947
Prss8	12.7791	-0.3464	0.140685	-2.46223	0.0138075	0.118995
Gdpd5	871.172	0.267276	0.108583	2.4615	0.0138358	0.119178
Atg16l1	1226.51	-0.207727	0.084404	-2.46111	0.0138509	0.119183
Grid1	1890.98	0.254504	0.103407	2.46119	0.0138476	0.119183
Lrrc47	3163.52	0.264287	0.10743	2.46008	0.0138904	0.1194
Orc4	582.194	-0.252125	0.102483	-2.46015	0.0138877	0.1194
Nsd3	1389.3	0.212657	0.0864537	2.45978	0.0139021	0.119419
Rcc2	6193.37	0.198	0.0804989	2.45966	0.013907	0.119419
Stip1	6680.43	0.248166	0.100911	2.45925	0.0139228	0.119492
Tbc1d9b	6739.47	0.220929	0.089846	2.45897	0.0139335	0.119523
Tmem132c	142.278	0.356874	0.14518	2.45816	0.0139652	0.119733
Gm2115	390.619	0.288171	0.117242	2.45793	0.0139742	0.119748
Htr4	126.187	0.399077	0.162385	2.45759	0.0139871	0.119797
AU019990	8.97008	0.231123	0.0940807	2.45665	0.0140241	0.119804
Glb1l	222.226	-0.340363	0.138528	-2.457	0.0140103	0.119804
Mrpl3	1452.35	-0.202596	0.0824458	-2.45733	0.0139974	0.119804
Rassf1	360.721	-0.331454	0.134912	-2.45681	0.0140176	0.119804
Rell2	5469.29	0.222053	0.0903858	2.45672	0.0140211	0.119804
Klc4	993.472	-0.247017	0.100564	-2.45631	0.0140372	0.119854
Gramd1c	47.3111	-0.418716	0.170687	-2.45313	0.0141621	0.120796
Insyn1	10734.1	0.200646	0.0817897	2.45319	0.0141594	0.120796
Jph2	94.1132	0.413052	0.168398	2.45283	0.0141736	0.120832
Agap3	17596.7	0.214237	0.0873747	2.45193	0.0142093	0.121002
Lcn2	51.2906	0.239609	0.0977243	2.45189	0.0142108	0.121002
Wdr60	237.245	-0.333219	0.135909	-2.45178	0.0142153	0.121002
Nuak2	45.4148	0.418854	0.170964	2.44996	0.0142873	0.12149
Znhit2	1527.26	0.251523	0.102657	2.45013	0.0142803	0.12149
Nfe2l1	11585.1	0.200807	0.0819861	2.44928	0.0143141	0.121593
Nsun7	145.803	-0.375204	0.153189	-2.44929	0.014314	0.121593
Krt77	446.336	-0.279723	0.11423	-2.44878	0.0143342	0.121701
Tiparp	236.766	-0.337091	0.137685	-2.44828	0.014354	0.121807
Rhoa	3998.43	0.192209	0.0785184	2.44794	0.0143674	0.121859
Gabrd	1090.15	0.246168	0.100574	2.44763	0.0143801	0.121904
1700128F08Rik	15.1081	0.317018	0.129541	2.44724	0.0143957	0.121911
AW209491	495.666	0.251832	0.102897	2.44742	0.0143884	0.121911
Arntl2	123.183	-0.369913	0.151185	-2.44675	0.014415	0.12196
Dmgdh	12.124	-0.320101	0.130829	-2.44672	0.0144162	0.12196
Neu3	106.994	0.399401	0.163314	2.4456	0.0144613	0.122217
Tuba1a	36511.7	0.169755	0.0694094	2.44571	0.0144569	0.122217
A830035O19Rik	50.9059	0.417003	0.17057	2.44476	0.0144948	0.122438
Ptpn6	190.097	0.336627	0.137766	2.44347	0.0145466	0.122814
Mrps33	2132.36	-0.190602	0.078011	-2.44327	0.0145548	0.12282
Gm10654	91.5298	-0.406181	0.166285	-2.44267	0.0145791	0.122962
Lhb	13.3346	-0.312751	0.128118	-2.44112	0.0146418	0.123205
Phf21b	307.839	-0.321785	0.131815	-2.4412	0.0146386	0.123205
Slc38a11	21.5706	0.374371	0.15335	2.44129	0.014635	0.123205
Tfr2	259.571	-0.321675	0.131778	-2.44104	0.014645	0.123205
Tmem60	381.065	-0.279548	0.114491	-2.44166	0.0146197	0.123205
Kcns2	670.085	0.239408	0.0980849	2.44083	0.0146536	0.123215
Zfp511	442.894	-0.269563	0.110472	-2.4401	0.014683	0.1234
Pxn	1357.66	-0.250688	0.102749	-2.43982	0.0146946	0.123435
Slc7a6os	561.618	-0.265997	0.109043	-2.43938	0.0147124	0.123521
C3ar1	49.0711	0.416849	0.170943	2.43852	0.0147474	0.12369
Zfp157	368.156	-0.287297	0.117809	-2.43866	0.0147419	0.12369
Garem1	441.014	0.336428	0.13798	2.43823	0.0147592	0.123727
Tsn	1784.28	0.188151	0.0771841	2.43769	0.0147816	0.123852
Zcchc8	744.501	-0.295253	0.121173	-2.43662	0.0148252	0.124155
Caln1	856.42	0.361381	0.148354	2.43593	0.0148536	0.124329
Kat14	872.066	0.250788	0.102989	2.43509	0.0148879	0.124554
Etfdh	554.442	-0.282093	0.115871	-2.43453	0.014911	0.124559
Kif28	7.91595	0.298098	0.122442	2.4346	0.0149081	0.124559
Snu13	3371.8	0.186305	0.0765242	2.43459	0.0149088	0.124559
Gnmt	23.5711	-0.390755	0.160527	-2.43419	0.0149251	0.124613
Lss	532.881	-0.242619	0.0996813	-2.43395	0.014935	0.124634
Ppargc1b	415.076	0.315615	0.129717	2.4331	0.01497	0.1248
Psg16	1095.71	-0.241262	0.0991575	-2.43311	0.0149696	0.1248
Ergic1	3687.36	0.216864	0.0891433	2.43276	0.0149844	0.124858
Gm45871	84.4546	-0.396445	0.163002	-2.43215	0.0150094	0.125003
Pgp	3864.14	0.228847	0.0941003	2.43195	0.0150178	0.12501
Chordc1	619.928	-0.25961	0.106786	-2.43113	0.0150518	0.125231
Arhgap17	368.662	-0.305473	0.1257	-2.43018	0.0150912	0.125468
Ice2	112.753	-0.375902	0.154687	-2.43008	0.0150955	0.125468
Ddx55	590.782	-0.252261	0.10382	-2.4298	0.0151073	0.125504
Trmt2a	1224.97	-0.202453	0.083347	-2.42904	0.0151389	0.125703
[truncated: 23,027 more rows]
