# Supplementary material for: Transmembrane protein 184B (TMEM184B) promotes expression of synaptic gene networks in the mouse hippocampus
Source: BMC Genomics. 2023 Sep 20;24:559. doi: 10.1186/s12864-023-09676-9 (PMC10512654; doi:10.1186/s12864-023-09676-9)
Supplement: Supplementary file 4 — Supplementary Material 4 [file 12864_2023_9676_MOESM4_ESM.xlsx]

## Sheet: SuppF2-Galaxy339-DESeq2_OldxGen
Additional File 4. DESeq2 output of differential gene expression analysis between the hippocampi of 15-month-old Tmem184b-mutant mice and age-matched wild types.
GeneID	Basemean	Log2FC	StErr	WaldStats	P value	Adj P
Tmem184b	1204.72	-4.74784	0.121862	-38.9608	0	0
Ppm1l	649.929	-0.973232	0.104979	-9.27072	1.84886e-20	1.17338e-16
Malat1	15363.5	-0.930669	0.103809	-8.96524	3.09608e-19	1.30995e-15
Hipk2	495.143	-0.957823	0.123716	-7.74212	9.77746e-15	3.10263e-11
Oip5os1	528.954	-0.984177	0.128103	-7.68272	1.55748e-14	3.95382e-11
Plp1	22374.6	-0.658675	0.0874604	-7.53113	5.03032e-14	1.06416e-10
Frrs1l	1732.79	-0.94558	0.131723	-7.17853	7.04644e-13	1.27772e-09
Junb	3503.66	0.83239	0.116264	7.15951	8.09664e-13	1.28463e-09
2900052N01Rik	1139.04	0.756337	0.107695	7.02294	2.17247e-12	2.75751e-09
Npas4	500.685	0.989477	0.140787	7.02818	2.09244e-12	2.75751e-09
Dpp8	2106.73	-0.771357	0.111676	-6.90708	4.94732e-12	5.70876e-09
Mal	3822.32	-0.540025	0.0816223	-6.61615	3.68683e-11	3.89974e-08
Itpr1	7052.54	-0.557165	0.0851466	-6.5436	6.00552e-11	5.8637e-08
Tspan2	1446.53	-0.61073	0.0937829	-6.51216	7.40757e-11	6.71602e-08
Mtmr9	642.878	-0.718415	0.111728	-6.43006	1.27554e-10	1.07936e-07
Tnks	676.39	-0.851039	0.133097	-6.39413	1.61466e-10	1.28093e-07
Vps13c	1356.89	-0.728024	0.114654	-6.34977	2.15635e-10	1.61004e-07
Megf9	662.211	-0.870426	0.137344	-6.33755	2.3345e-10	1.64621e-07
Epha6	687.164	-0.716643	0.113627	-6.30697	2.84546e-10	1.86422e-07
Kidins220	5564.3	-0.452054	0.0717314	-6.30205	2.9374e-10	1.86422e-07
Ago2	781.693	-0.80756	0.128815	-6.26917	3.62975e-10	2.19393e-07
Dock4	2767.61	-0.619272	0.0990475	-6.25227	4.04517e-10	2.21636e-07
Dst	5583.5	-0.514866	0.0824214	-6.24675	4.1907e-10	2.21636e-07
Egr4	1656.52	0.678133	0.108405	6.25554	3.96138e-10	2.21636e-07
Snhg14	1030.24	-0.803175	0.128867	-6.23259	4.58797e-10	2.23981e-07
Zbed6	188.353	-0.942294	0.151107	-6.23592	4.4913e-10	2.23981e-07
Epha5	1008.32	-0.752974	0.121279	-6.2086	5.34575e-10	2.42334e-07
Grin2b	11569.7	-0.541715	0.0871986	-6.21243	5.2172e-10	2.42334e-07
Cbl	277.983	-0.980094	0.158293	-6.19164	5.95406e-10	2.60603e-07
Tnr	1225.25	-0.748013	0.121694	-6.14666	7.913e-10	3.34799e-07
Prepl	5333	-0.45852	0.0749976	-6.1138	9.72876e-10	3.98346e-07
Kcna1	3537.71	-0.489208	0.0806352	-6.06693	1.30378e-09	5.17153e-07
Mobp	22943.4	-0.57202	0.0944646	-6.05539	1.40078e-09	5.38792e-07
Cnksr2	2627.5	-0.614566	0.101678	-6.04424	1.5012e-09	5.60435e-07
Cryab	2508.69	-0.560054	0.0939417	-5.96171	2.49607e-09	9.05217e-07
Cpeb4	1898.47	-0.513777	0.0869663	-5.90777	3.46769e-09	1.22265e-06
Dclk1	10456.6	-0.432535	0.0734555	-5.8884	3.89961e-09	1.30257e-06
Lyst	755.594	-0.779778	0.132389	-5.89003	3.86124e-09	1.30257e-06
Cldn11	3413	-0.454138	0.0776809	-5.8462	5.02941e-09	1.63688e-06
Ankhd1	784.417	-0.597306	0.102347	-5.83609	5.34412e-09	1.69582e-06
Slc44a1	1338.02	-0.542104	0.0932338	-5.81446	6.08308e-09	1.88323e-06
Dock10	1255.26	-0.594715	0.102539	-5.79987	6.6366e-09	2.00567e-06
Kmt2a	2920.72	-0.54796	0.0951236	-5.7605	8.38648e-09	2.47557e-06
Gm2115	537.583	-0.636058	0.1116	-5.69944	1.20203e-08	3.4676e-06
Lrp1b	394.648	-0.850066	0.149734	-5.67717	1.36941e-08	3.86265e-06
Herc2	4555.8	-0.525851	0.0927749	-5.66803	1.44449e-08	3.93773e-06
St8sia1	1330.09	-0.490929	0.0866383	-5.66643	1.45807e-08	3.93773e-06
Kcnma1	1132.41	-0.711809	0.125763	-5.65992	1.51445e-08	4.00477e-06
Epha4	5159.08	-0.503749	0.0895533	-5.62513	1.85365e-08	4.80172e-06
Abhd2	422.787	-0.696849	0.124192	-5.61105	2.01107e-08	5.1053e-06
Sema6d	1240.48	-0.549996	0.0986764	-5.57373	2.49345e-08	6.20576e-06
Adcy1	18896.5	-0.526688	0.0946944	-5.56197	2.66743e-08	6.5111e-06
Lnpep	281.433	-0.894871	0.161452	-5.54263	2.97965e-08	7.13598e-06
Eno1	43065	0.570397	0.103065	5.53432	3.12441e-08	7.3441e-06
Inafm1	2005.09	0.459921	0.0832317	5.5258	3.27994e-08	7.5695e-06
Fbxo44	3587.52	0.473098	0.0858558	5.51038	3.58067e-08	8.11598e-06
Gjc3	853.049	-0.61377	0.111707	-5.49447	3.91894e-08	8.72686e-06
Samd14	3594.07	0.435455	0.0800505	5.43975	5.33541e-08	1.16763e-05
Marcksl1	4541.64	0.468229	0.086213	5.43108	5.60142e-08	1.20507e-05
Spred2	1366.08	-0.50555	0.0938486	-5.38687	7.1696e-08	1.51673e-05
Unc5a	10096.8	0.407409	0.0756742	5.38372	7.29617e-08	1.5182e-05
Gm3893	131.097	-0.830773	0.15604	-5.3241	1.01454e-07	2.07702e-05
Kpna1	1278.37	-0.54764	0.103094	-5.31203	1.08412e-07	2.1652e-05
Stxbp5l	2312.28	-0.506878	0.0954438	-5.31075	1.09172e-07	2.1652e-05
Sorl1	8115.5	-0.375462	0.0708549	-5.29903	1.16416e-07	2.27335e-05
Man1a	1188.1	-0.480073	0.0907586	-5.28957	1.22607e-07	2.35795e-05
Apc	3639.42	-0.512154	0.0970412	-5.2777	1.30817e-07	2.47829e-05
Gatad2b	1174.25	-0.511161	0.0969689	-5.27139	1.35393e-07	2.48024e-05
Parm1	322.3	-0.755936	0.143525	-5.26691	1.38736e-07	2.48024e-05
Trp53inp2	3425.5	-0.462899	0.087759	-5.27467	1.32997e-07	2.48024e-05
Usp34	1234.7	-0.689266	0.130861	-5.26714	1.38566e-07	2.48024e-05
Ranbp2	1203.02	-0.523281	0.0996683	-5.25023	1.51911e-07	2.67806e-05
Sptbn1	13813.3	-0.471191	0.089898	-5.24139	1.59369e-07	2.77106e-05
Fat3	889.239	-0.625187	0.119395	-5.23629	1.63835e-07	2.81021e-05
Lrrc7	4136.93	-0.468878	0.0897006	-5.22715	1.72147e-07	2.91342e-05
Chd6	1335.42	-0.512636	0.0983669	-5.21147	1.87347e-07	3.12893e-05
Gria2	9807.57	-0.521386	0.100097	-5.20882	1.90045e-07	3.13278e-05
Ankrd28	537.527	-0.626422	0.120914	-5.18074	2.2101e-07	3.50069e-05
Arfgef3	675.18	-0.750911	0.144916	-5.1817	2.19868e-07	3.50069e-05
Kcnj6	705.08	-0.576648	0.111349	-5.17873	2.23396e-07	3.50069e-05
Ryr2	4760.78	-0.54138	0.104499	-5.1807	2.21055e-07	3.50069e-05
Rasgrp1	8868.84	-0.413966	0.080101	-5.16806	2.3654e-07	3.66147e-05
Klhl34	622.208	-0.684947	0.132625	-5.16452	2.41051e-07	3.68634e-05
Uba52	15950.4	0.436612	0.0850085	5.1361	2.80501e-07	4.23857e-05
Slc24a2	8699.62	-0.462398	0.0902379	-5.12421	2.98792e-07	4.46184e-05
Myo5a	5666.05	-0.448907	0.0877036	-5.11845	3.08055e-07	4.54668e-05
Gucy1a2	742.463	-0.586554	0.114704	-5.11362	3.16048e-07	4.61104e-05
Garem1	684.94	-0.531111	0.104026	-5.10554	3.2985e-07	4.75771e-05
B230209E15Rik	256.812	-0.754029	0.148059	-5.09276	3.52883e-07	4.76505e-05
Itgb8	145.7	-0.813634	0.159757	-5.09294	3.52553e-07	4.76505e-05
Kat6a	1011.71	-0.536517	0.105223	-5.09887	3.41679e-07	4.76505e-05
Rnf150	1535.27	-0.492368	0.0966175	-5.09605	3.46806e-07	4.76505e-05
Sc5d	679.247	-0.531772	0.104285	-5.09923	3.41046e-07	4.76505e-05
Zbtb20	196.154	-0.806633	0.158118	-5.10147	3.37025e-07	4.76505e-05
Pink1	17205.2	0.358777	0.0704942	5.08945	3.59106e-07	4.79804e-05
Slc22a17	43710.5	0.345465	0.0679557	5.08367	3.70202e-07	4.89477e-05
Zbtb38	241.084	-0.752886	0.148303	-5.07666	3.84132e-07	5.02658e-05
Tmem88b	1796.66	-0.563247	0.111191	-5.0656	4.07121e-07	5.27305e-05
Plcb1	3400.11	-0.434702	0.0860677	-5.0507	4.40192e-07	5.53204e-05
Sel1l	3262.59	-0.437469	0.0865956	-5.05186	4.3753e-07	5.53204e-05
Sv2c	178.888	-0.786617	0.155685	-5.05263	4.35778e-07	5.53204e-05
Myt1l	3548.84	-0.44006	0.0871905	-5.04711	4.48549e-07	5.58179e-05
Mdn1	821.844	-0.623758	0.123638	-5.04504	4.53425e-07	5.5877e-05
Ptprd	2030.07	-0.562087	0.111857	-5.02503	5.03362e-07	6.08492e-05
Tbl1x	176.609	-0.737595	0.146758	-5.02592	5.01021e-07	6.08492e-05
Foxo3	270.641	-0.743519	0.148189	-5.01737	5.23847e-07	6.27102e-05
Slc38a1	3154.77	-0.372195	0.0742072	-5.01562	5.28637e-07	6.27102e-05
Rasal2	1702.4	-0.431142	0.0864166	-4.98912	6.0656e-07	7.12877e-05
Clasp2	3660.09	-0.40811	0.0819552	-4.97967	6.36923e-07	7.41694e-05
Arhgap5	575.476	-0.703399	0.141354	-4.97616	6.48581e-07	7.48403e-05
Mapk3	8784.57	0.334442	0.0673973	4.96225	6.96816e-07	7.96819e-05
Birc6	1789.06	-0.493082	0.0995412	-4.95355	7.28732e-07	8.04843e-05
Cyld	2396.61	-0.389304	0.0786196	-4.95174	7.35537e-07	8.04843e-05
Dmxl2	3383.11	-0.462058	0.0932898	-4.95294	7.31023e-07	8.04843e-05
Homer2	1682.61	-0.481371	0.0971197	-4.95647	7.17842e-07	8.04843e-05
Slc12a2	1083.81	-0.473734	0.0956148	-4.95461	7.24744e-07	8.04843e-05
Ube3a	1432.22	-0.495053	0.100651	-4.9185	8.72096e-07	9.46113e-05
Galnt6	494.229	-0.549495	0.111791	-4.91535	8.86222e-07	9.50086e-05
Kcnh3	6098.57	0.428979	0.0872909	4.91436	8.90729e-07	9.50086e-05
D5Ertd579e	2207.26	-0.408591	0.0832804	-4.9062	9.28573e-07	9.82198e-05
Myo9a	1472.31	-0.432923	0.0883375	-4.90078	9.54556e-07	0.000100134
Dgki	2002.12	-0.484422	0.0989304	-4.89659	9.75124e-07	0.000100731
Nectin1	3426.4	0.371485	0.0758691	4.89639	9.76124e-07	0.000100731
Dact2	1950.27	0.605645	0.12381	4.89171	9.99613e-07	0.000102323
Macf1	5337.07	-0.441791	0.0903567	-4.88941	1.01136e-06	0.000102698
Arhgap32	3163.63	-0.41164	0.0842478	-4.88606	1.02876e-06	0.000103635
Ermn	877.231	-0.516772	0.105851	-4.88205	1.04987e-06	0.000104176
Slc4a4	2897.82	-0.409185	0.0838162	-4.88193	1.05054e-06	0.000104176
Dhx9	2051.79	-0.413978	0.0849169	-4.87509	1.08757e-06	0.000106805
Mog	1533.22	-0.497244	0.102021	-4.87395	1.09388e-06	0.000106805
Adamts4	689.553	-0.518055	0.106472	-4.86565	1.14082e-06	0.000109875
Ash1l	2509.48	-0.430021	0.0883847	-4.86533	1.14263e-06	0.000109875
Ddx3x	4209.19	-0.464299	0.0957681	-4.84815	1.24616e-06	0.000118928
Atp2b1	14176	-0.402919	0.0831811	-4.84388	1.27329e-06	0.000120611
Dgkh	2418.79	-0.479378	0.0991082	-4.83692	1.31867e-06	0.000123985
Ccnt2	431.026	-0.633753	0.131169	-4.83156	1.3547e-06	0.000125512
Nrcam	5509.06	-0.386679	0.0800121	-4.83276	1.34655e-06	0.000125512
Rpl36	5105.64	0.403571	0.0835836	4.82835	1.3767e-06	0.000126626
Ago3	183.351	-0.744954	0.154492	-4.82196	1.42156e-06	0.000128885
Nexmif	623.655	-0.530618	0.110032	-4.82239	1.41849e-06	0.000128885
Cdc42bpa	5661.27	-0.379708	0.0788966	-4.81274	1.48878e-06	0.000132401
Matk	7726.92	0.329309	0.0684064	4.81401	1.47928e-06	0.000132401
Myh10	4942.48	-0.430424	0.0894673	-4.81096	1.50207e-06	0.000132401
Tnpo1	304.571	-0.674994	0.140287	-4.81151	1.49796e-06	0.000132401
Scai	800.686	-0.532713	0.110822	-4.8069	1.53286e-06	0.000134184
Ralgapa1	2309.17	-0.411835	0.0857065	-4.80518	1.54612e-06	0.000134417
Pcdh17	1312.96	-0.565018	0.117626	-4.8035	1.55919e-06	0.000134631
Tnrc6b	1783.95	-0.492906	0.102769	-4.79626	1.61656e-06	0.000138642
Cpeb3	690.999	-0.578958	0.121021	-4.78395	1.71883e-06	0.000146424
Mkln1	584.97	-0.514591	0.107921	-4.76821	1.85873e-06	0.000157285
Tmod2	8318.57	-0.393284	0.0827381	-4.75336	2.0006e-06	0.000168169
Ppp1r9a	3882.76	-0.386055	0.0812868	-4.7493	2.04121e-06	0.000170454
Tppp	8631.23	-0.407477	0.0859272	-4.74212	2.11492e-06	0.000175455
Kif13b	966.95	-0.455043	0.0960201	-4.73904	2.14738e-06	0.000176991
Rasal1	5039.45	0.366581	0.0773995	4.73622	2.17741e-06	0.000178309
Scd1	3078.58	-0.409282	0.0864799	-4.73268	2.21573e-06	0.000180284
Cdh8	780.98	-0.500718	0.105862	-4.72992	2.24605e-06	0.000181559
Scarb2	2993.05	-0.376347	0.0795885	-4.72866	2.26002e-06	0.000181559
Plekhh1	448.663	-0.695334	0.147371	-4.71826	2.37875e-06	0.000188709
Usf3	1112.48	-0.477626	0.101213	-4.719	2.37006e-06	0.000188709
Entpd2	630.633	0.504181	0.107043	4.71009	2.4761e-06	0.000194007
Jund	13464.5	0.347358	0.07374	4.71058	2.4701e-06	0.000194007
Snx30	968.419	-0.459758	0.0977325	-4.70425	2.548e-06	0.000198416
Zfp91	2705.9	-0.391816	0.0833659	-4.69996	2.60218e-06	0.000201399
Atf6	1451.84	-0.434016	0.0924195	-4.69615	2.65106e-06	0.000203938
Robo2	1286.07	-0.442493	0.0947007	-4.67254	2.97497e-06	0.000227478
Rora	537.34	-0.551012	0.118093	-4.66592	3.07239e-06	0.00023352
Trf	8433	-0.419105	0.0899028	-4.66175	3.13528e-06	0.000236882
Gpr26	466.481	-0.597181	0.128144	-4.66024	3.15834e-06	0.000237212
Wasf3	1100.51	-0.531411	0.114269	-4.65051	3.3111e-06	0.000247222
Crim1	2298.15	-0.397703	0.0855857	-4.64684	3.37055e-06	0.00025019
Stard9	238.046	-0.644766	0.139012	-4.63821	3.51444e-06	0.000259354
Mycbp2	5468	-0.426136	0.0919299	-4.63545	3.5617e-06	0.000261322
Kcns1	854.303	0.466339	0.100666	4.63253	3.6123e-06	0.000263511
Nalcn	1596.91	-0.432402	0.0934616	-4.62652	3.7186e-06	0.000269585
Vps13b	982.155	-0.480123	0.1038	-4.62544	3.73805e-06	0.000269585
Map1b	21422.3	-0.348273	0.0753911	-4.61956	3.84562e-06	0.000275777
Smarcd3	2737.52	0.399107	0.0864431	4.61699	3.89353e-06	0.000277644
Arhgap20	711.422	-0.52112	0.113053	-4.60951	4.03622e-06	0.000282931
Begain	9164.24	0.335243	0.0727256	4.6097	4.0326e-06	0.000282931
Pogk	989.94	-0.468272	0.101637	-4.60731	4.07913e-06	0.000282931
Unc80	4271.64	-0.425594	0.0923473	-4.60863	4.05329e-06	0.000282931
Zfp106	5198.35	-0.359396	0.0779945	-4.60796	4.06638e-06	0.000282931
2610005L07Rik	997.694	-0.437324	0.0951466	-4.59631	4.30029e-06	0.00029665
Wnk1	3592.53	-0.390471	0.0850937	-4.58872	4.45972e-06	0.000305985
Slc8a1	4107.68	-0.467585	0.101932	-4.58722	4.4918e-06	0.000306529
Pdgfra	835.275	-0.4788	0.104422	-4.58524	4.53462e-06	0.000307797
Ier2	333.391	0.710844	0.155133	4.58216	4.60203e-06	0.00031071
Atrx	2215.45	-0.488554	0.106806	-4.5742	4.78035e-06	0.000321042
Gatm	2198.31	-0.403683	0.0883425	-4.56952	4.88844e-06	0.000326299
Wdfy3	3800.62	-0.372803	0.0816012	-4.5686	4.91003e-06	0.000326299
Ptpn4	169.407	-0.72625	0.159217	-4.56139	5.08171e-06	0.000335949
Atp8a1	4041.62	-0.389764	0.0854919	-4.55907	5.138e-06	0.00033791
Cacna1e	3120.75	-0.750028	0.164666	-4.55484	5.24243e-06	0.000340777
Mpp2	9903.81	0.368108	0.0808308	4.55406	5.26214e-06	0.000340777
Tnk2	14189.7	0.367445	0.0806595	4.55551	5.22577e-06	0.000340777
Tmcc3	1197.16	-0.458285	0.100791	-4.54687	5.44488e-06	0.000350822
Itsn2	641.339	-0.56949	0.125449	-4.53961	5.6358e-06	0.000361289
Dlgap2	898.937	-0.487938	0.107673	-4.53168	5.85164e-06	0.000371374
Fau	10318.9	0.374487	0.0826256	4.53233	5.83361e-06	0.000371374
Ncor1	3818.77	-0.436581	0.0963913	-4.52925	5.91922e-06	0.000373795
Gm3002	192.151	-0.688072	0.152011	-4.52645	5.99817e-06	0.000375048
Trip11	177.734	-0.717327	0.15844	-4.52744	5.97031e-06	0.000375048
Dact3	11789.1	0.32639	0.0721477	4.52391	6.07077e-06	0.000376347
Eml2	9602.53	0.314339	0.0694879	4.52365	6.07824e-06	0.000376347
Lrfn4	2605.83	0.362093	0.0800677	4.52234	6.11605e-06	0.000376849
Plcxd2	402.381	-0.661064	0.146218	-4.5211	6.152e-06	0.000377233
Eif2s3y	248.999	0.550139	0.121797	4.51684	6.27696e-06	0.000383045
Abhd17a	7708	0.359516	0.079748	4.50815	6.53964e-06	0.000393401
Atrn	3848.38	-0.402129	0.0891623	-4.51008	6.48026e-06	0.000393401
Plch2	6526.92	0.425945	0.0944663	4.50897	6.51446e-06	0.000393401
Chd9	783.476	-0.519759	0.115495	-4.50028	6.78639e-06	0.000406319
Akap6	3198.63	-0.394994	0.0878493	-4.49627	6.91557e-06	0.00041211
Cds1	2391.95	-0.36529	0.0813474	-4.49049	7.106e-06	0.000420297
Foxo6	1849.76	0.426774	0.0950896	4.48812	7.18541e-06	0.000420297
Plxna4	3882.73	-0.381843	0.0850657	-4.4888	7.16255e-06	0.000420297
Pnck	3484.33	0.417633	0.0930144	4.48998	7.12286e-06	0.000420297
Akap9	1012.8	-0.446726	0.0996043	-4.48501	7.2912e-06	0.000424528
Sacs	1200.78	-0.457432	0.102043	-4.48273	7.36938e-06	0.000427121
Apoe	118085	0.296525	0.066431	4.46365	8.05738e-06	0.00046277
Ephb6	4313.89	0.391364	0.0876774	4.46369	8.05619e-06	0.00046277
Ccdc88a	799.748	-0.512768	0.114998	-4.45893	8.23693e-06	0.00046884
Tulp4	2664.53	-0.414608	0.0929824	-4.45899	8.23451e-06	0.00046884
Prickle2	4609.91	-0.40281	0.0904009	-4.45582	8.35735e-06	0.000473571
Cadm2	3743.53	-0.414951	0.0932072	-4.45192	8.51074e-06	0.000477995
Caskin1	9416.07	0.425096	0.095477	4.45234	8.49409e-06	0.000477995
Dda1	4498.41	0.348238	0.0783828	4.44279	8.88004e-06	0.000496539
Rps15	12443	0.306463	0.0690736	4.43675	9.13265e-06	0.000508424
Lmo7	2141.68	-0.402582	0.0908233	-4.43259	9.31099e-06	0.000516089
Usp32	1812.46	-0.399415	0.0901776	-4.42921	9.45808e-06	0.000521963
Fbxo2	6570.52	0.339274	0.0766485	4.42636	9.58379e-06	0.000524341
Zyg11b	3792.82	-0.391418	0.0884187	-4.42686	9.56128e-06	0.000524341
Med13	1192.63	-0.487729	0.110264	-4.42328	9.72114e-06	0.000529573
Secisbp2l	2110.03	-0.398751	0.0901815	-4.42165	9.79498e-06	0.000531315
Abhd8	14052.3	0.349143	0.0791735	4.40984	1.03445e-05	0.000554021
Inpp5f	2333.65	-0.416219	0.0943822	-4.40994	1.03401e-05	0.000554021
Rbm3	3042.93	0.498185	0.112934	4.4113	1.02751e-05	0.000554021
Lmo1	1635.87	0.404396	0.0917797	4.40616	1.0522e-05	0.000561157
Klhl24	724.912	-0.498513	0.113209	-4.40349	1.06521e-05	0.000561343
Scaf1	13371.8	0.306798	0.0696734	4.40337	1.06581e-05	0.000561343
Scd2	29002.4	-0.310039	0.0703883	-4.40469	1.05933e-05	0.000561343
Kif21a	3093.23	-0.380879	0.0865806	-4.39913	1.08685e-05	0.00056164
Napb	5770.03	-0.361018	0.0820719	-4.3988	1.0885e-05	0.00056164
Prrc2c	2539.53	-0.458585	0.104212	-4.40052	1.07994e-05	0.00056164
Slc7a14	3755.44	-0.425949	0.0967591	-4.40216	1.07178e-05	0.00056164
Sphkap	3627.65	-0.394815	0.0897118	-4.40092	1.07791e-05	0.00056164
Usp31	1953.58	-0.377281	0.0858071	-4.39685	1.09833e-05	0.000564419
Rasgrf2	1583.23	-0.372374	0.0848326	-4.38951	1.13605e-05	0.000581448
Pclo	3962.33	-0.435821	0.0995492	-4.37795	1.19801e-05	0.000610697
Rpl18a	10570.1	0.324225	0.07408	4.37669	1.20495e-05	0.000611778
Atn1	9612.07	0.312852	0.0715133	4.37473	1.21581e-05	0.000614833
Cdk19	1243.37	-0.395076	0.0904018	-4.37022	1.2412e-05	0.00062271
Klf12	185.815	-0.677118	0.154937	-4.37027	1.24092e-05	0.00062271
Epha7	3133.31	-0.378782	0.0867097	-4.36839	1.25164e-05	0.000625473
Asxl2	402.454	-0.522308	0.119669	-4.3646	1.27358e-05	0.000633944
Crebbp	665.383	-0.522046	0.119799	-4.35767	1.31456e-05	0.000651784
Fbxo32	376.008	-0.551039	0.126517	-4.35546	1.32789e-05	0.000655834
Setd7	3338.81	-0.381517	0.0876356	-4.35345	1.34012e-05	0.000659307
Igsf8	11856.7	0.306065	0.0704532	4.34423	1.39762e-05	0.000684942
Eif2s3x	3380.88	-0.513337	0.118248	-4.34118	1.41718e-05	0.000691855
Etv1	1347.8	-0.43328	0.099868	-4.33853	1.43441e-05	0.000692281
Rpl41	11429.6	0.326754	0.0752878	4.34006	1.42442e-05	0.000692281
Serinc5	1355.8	-0.430593	0.099244	-4.33873	1.43305e-05	0.000692281
Smad4	1457.81	-0.376096	0.0867097	-4.33741	1.44172e-05	0.000693172
Tanc1	3086.71	-0.437872	0.100989	-4.33583	1.45211e-05	0.000695531
Pde4dip	4310.67	-0.364822	0.0841707	-4.33431	1.46217e-05	0.000697717
Opa1	2616.58	-0.353839	0.0819429	-4.31812	1.57361e-05	0.000748084
Anln	570.446	-0.517952	0.120105	-4.31248	1.61432e-05	0.000764574
Palm	12127.6	0.315182	0.0731594	4.30815	1.64626e-05	0.000776802
Fam126b	1342.97	-0.413763	0.0960611	-4.30729	1.65267e-05	0.000776937
Rtn4rl2	3244.57	0.358969	0.0833744	4.30551	1.66604e-05	0.000780335
Rbm42	4110.53	0.312807	0.0726926	4.30315	1.68385e-05	0.000785777
Epm2aip1	2242.27	-0.378653	0.0880819	-4.29887	1.71669e-05	0.000786643
Jun	4791.62	0.370609	0.0861712	4.30084	1.70152e-05	0.000786643
Ppm1e	6500.43	-0.385739	0.0897172	-4.2995	1.71187e-05	0.000786643
Usp54	1133.09	-0.406905	0.0945936	-4.30161	1.69558e-05	0.000786643
Zfp865	1537.28	0.396282	0.0921708	4.29943	1.71238e-05	0.000786643
Myo6	2213.32	-0.408601	0.0950952	-4.29676	1.73314e-05	0.00079132
Vps13d	2429.7	-0.442966	0.103112	-4.29596	1.73942e-05	0.000791342
Ankrd17	2145.31	-0.363757	0.0847356	-4.29285	1.76395e-05	0.000796793
Mga	783.437	-0.528257	0.123048	-4.29309	1.76206e-05	0.000796793
Rps18	5138.36	0.338186	0.0788654	4.28814	1.80174e-05	0.000810977
Grik5	16126.4	0.316323	0.0738404	4.28387	1.8367e-05	0.000823788
Rps5	7173.36	0.321311	0.0750731	4.27998	1.86914e-05	0.000835385
Slc4a10	2940.3	-0.374131	0.0874521	-4.27813	1.8847e-05	0.000839387
Gad2	2255.37	-0.448433	0.104913	-4.27434	1.91708e-05	0.000850821
Cbarp	17620.2	0.342623	0.0804832	4.25707	2.07123e-05	0.000912851
Eif3a	2952.54	-0.344238	0.0808503	-4.25772	2.06523e-05	0.000912851
Scn2a	4125.33	-0.388558	0.0914021	-4.25108	2.12738e-05	0.000931132
Trim37	5425.78	-0.35967	0.0846047	-4.25118	2.12643e-05	0.000931132
Ythdc2	398.152	-0.509785	0.11998	-4.24892	2.14807e-05	0.000936958
Cpd	1782.37	-0.395616	0.0931578	-4.24673	2.1691e-05	0.000942891
Rps10	7007.97	0.356428	0.0840088	4.24274	2.20808e-05	0.000956559
Fam181b	1112.69	0.427265	0.100808	4.23841	2.25108e-05	0.00097187
Agap3	18160.8	0.278713	0.0658365	4.23342	2.30168e-05	0.000983676
Grm5	3806.66	-0.393633	0.0929806	-4.23349	2.30088e-05	0.000983676
Otud7b	1449.72	-0.410629	0.0969951	-4.2335	2.30083e-05	0.000983676
Luzp2	2010.3	-0.415542	0.0982057	-4.23134	2.32303e-05	0.000986159
Nbr1	3035.27	-0.368622	0.0871075	-4.2318	2.31826e-05	0.000986159
Oaz1	14468.3	0.309884	0.0732579	4.23004	2.33653e-05	0.000988584
Neat1	3372.04	-0.39374	0.0931514	-4.22689	2.36947e-05	0.000999194
Kif5b	3222.84	-0.371036	0.0878015	-4.22585	2.38039e-05	0.00100047
C2cd2l	8626.6	0.389742	0.0923283	4.22127	2.42935e-05	0.00100442
Dock9	4099.95	-0.43759	0.103652	-4.22171	2.42458e-05	0.00100442
Efna3	3179.5	0.370045	0.0876272	4.22295	2.41128e-05	0.00100442
Fam171a2	6471.3	0.342551	0.0811105	4.22326	2.40795e-05	0.00100442
Taf1	1076.84	-0.462481	0.109553	-4.22153	2.42655e-05	0.00100442
Tmem160	2259.84	0.381651	0.0904295	4.22043	2.43837e-05	0.00100488
Ptprt	1756.38	-0.391489	0.0928604	-4.21588	2.48805e-05	0.00102203
Tnik	2044.78	-0.480503	0.113999	-4.21499	2.49795e-05	0.00102279
Pdzd2	1061.87	-0.50888	0.12084	-4.21119	2.54029e-05	0.00103346
Rbck1	3778.84	0.326825	0.0775981	4.21176	2.53391e-05	0.00103346
Med16	3160.34	0.373206	0.0886408	4.21031	2.55017e-05	0.00103416
Cdkl5	256.539	-0.677441	0.160981	-4.20821	2.57402e-05	0.00104051
Armcx4	1306.87	-0.414749	0.0986389	-4.20472	2.61408e-05	0.00104404
Megf10	425.096	-0.538403	0.128027	-4.20539	2.60631e-05	0.00104404
Numbl	6926.26	0.334532	0.0795637	4.20458	2.61565e-05	0.00104404
Zhx3	565.609	-0.516071	0.122681	-4.2066	2.59242e-05	0.00104404
Foxn3	128.12	-0.663316	0.157876	-4.20151	2.65143e-05	0.001055
Pag1	475.924	-0.490325	0.116776	-4.19887	2.68255e-05	0.00106405
Acbd5	1150.5	-0.415783	0.099134	-4.19415	2.73894e-05	0.00108303
Irf2bp1	3156.29	0.373664	0.0891176	4.19293	2.75375e-05	0.00108551
Hsph1	6188.48	-0.293339	0.0700904	-4.18516	2.84967e-05	0.00111984
Grin2a	6252.02	-0.381286	0.0911387	-4.18358	2.86953e-05	0.00112416
Pik3c2b	570.66	-0.497803	0.119256	-4.17425	2.98965e-05	0.00116762
Ddx46	1349.88	-0.364605	0.0874352	-4.17	3.046e-05	0.00118235
Ptprn	27041.5	0.299742	0.0718804	4.17001	3.04585e-05	0.00118235
Igfbp3	527.737	0.510011	0.122337	4.16891	3.06055e-05	0.00118438
Unc5c	766.235	-0.461485	0.110737	-4.16739	3.08104e-05	0.0011873
Zfp871	1630.88	-0.442938	0.106297	-4.16697	3.08682e-05	0.0011873
Ncoa6	1254.81	-0.427268	0.102642	-4.16269	3.14522e-05	0.00120248
Ttc39b	718.779	-0.50831	0.122101	-4.16302	3.14066e-05	0.00120248
Aff4	3245.07	-0.372613	0.0896529	-4.15617	3.23622e-05	0.00122619
Kcnd2	1776.11	-0.392107	0.094317	-4.15733	3.21993e-05	0.00122619
Pip4k2a	1773.65	-0.34321	0.0825762	-4.15629	3.23463e-05	0.00122619
Akap5	1611.42	-0.472775	0.113862	-4.15219	3.29311e-05	0.00124403
Scn1a	1295.95	-0.433821	0.104533	-4.15009	3.32338e-05	0.00125174
Cox6a1	23683.4	0.393945	0.0951464	4.14041	3.46692e-05	0.00130194
Ubr3	2784.91	-0.358186	0.0865585	-4.13809	3.50214e-05	0.00131129
Abl2	1766.35	-0.384295	0.0930391	-4.13046	3.62031e-05	0.00134868
Dnajb14	191.86	-0.606181	0.146813	-4.12893	3.64451e-05	0.00134868
Fzr1	3775.1	0.329564	0.0798109	4.1293	3.63863e-05	0.00134868
Pdpk1	2124.28	-0.382005	0.0924971	-4.12991	3.62906e-05	0.00134868
Spint2	1214.18	0.442758	0.107259	4.12794	3.66027e-05	0.00135058
Epb41l3	2446.74	-0.352532	0.0854163	-4.12722	3.67167e-05	0.00135086
Btbd2	4610.74	0.293636	0.0712366	4.12199	3.75618e-05	0.001374
Herc3	3135	-0.336563	0.0816507	-4.12198	3.75624e-05	0.001374
Col6a3	105.605	-0.678288	0.164719	-4.11785	3.82431e-05	0.00139089
Golga4	1538.17	-0.402791	0.0978095	-4.11812	3.81977e-05	0.00139089
Vars2	1194.63	0.398115	0.0967386	4.11537	3.86567e-05	0.00140191
Adra1d	4504.22	0.376908	0.0916391	4.11296	3.90623e-05	0.00140869
Mgat5	288.685	-0.622633	0.151384	-4.11294	3.90656e-05	0.00140869
Dyrk2	284.388	-0.579381	0.141184	-4.10373	4.06547e-05	0.00146184
Thsd7a	595.183	-0.49533	0.120754	-4.10197	4.09654e-05	0.00146885
Csmd1	1071.35	-0.481894	0.117517	-4.10064	4.12011e-05	0.00147314
Tubgcp4	305.575	-0.536147	0.130871	-4.09675	4.18983e-05	0.00149386
Men1	2930.73	0.341933	0.0834991	4.09505	4.22077e-05	0.00150068
Med14	1324.93	-0.367248	0.0897052	-4.09394	4.24101e-05	0.00150366
Sh3glb2	7466.79	0.284623	0.0695874	4.09016	4.31082e-05	0.00152178
Ttc3	13259.4	-0.317964	0.0777441	-4.08987	4.31607e-05	0.00152178
Mib1	3169.95	-0.339682	0.0831423	-4.08555	4.39729e-05	0.00154612
Icam5	22741.6	0.303905	0.074441	4.0825	4.45544e-05	0.00156223
Btg2	635.565	0.605026	0.148292	4.07996	4.50427e-05	0.00157501
Adam11	12619.4	0.316377	0.0776129	4.07634	4.57492e-05	0.00159354
Skil	1181.26	-0.408821	0.1003	-4.07597	4.58237e-05	0.00159354
Ccdc85b	8028.46	0.335786	0.0824041	4.07487	4.60393e-05	0.00159666
Hivep2	4335.8	-0.393551	0.0966681	-4.07116	4.67791e-05	0.0016179
Thop1	2379.63	0.328608	0.0807533	4.06929	4.71574e-05	0.00162655
Fmn2	1379.81	-0.383836	0.0943815	-4.06686	4.76514e-05	0.00163608
Map3k1	156.132	-0.602833	0.148238	-4.06666	4.76918e-05	0.00163608
Hectd2	327.977	-0.598815	0.147324	-4.06461	4.81133e-05	0.0016461
R3hdm4	13777.1	0.27961	0.0688657	4.06022	4.90263e-05	0.00167282
Nbea	5354.56	-0.36078	0.0889112	-4.05775	4.9547e-05	0.00168606
Nagk	1253.48	0.367109	0.0905889	4.05247	5.06799e-05	0.00171611
Pgm2l1	6334.32	-0.338233	0.0834715	-4.05207	5.07657e-05	0.00171611
Pitpnm1	8699.4	0.395948	0.0977226	4.05175	5.08356e-05	0.00171611
Mfsd6	2193.86	-0.386069	0.0954122	-4.04633	5.20273e-05	0.00174704
Ppp1ca	10205.2	0.2702	0.0667727	4.04656	5.19754e-05	0.00174704
Hcn1	1499.64	-0.382673	0.0946343	-4.0437	5.26135e-05	0.00176207
Chmp4b	8533.25	0.277617	0.0686663	4.04299	5.27729e-05	0.00176251
Med25	3929.21	0.304537	0.0753354	4.04241	5.29045e-05	0.00176251
Zmiz2	13214.4	0.35002	0.0866282	4.04049	5.33394e-05	0.00177235
Atp2a2	15380.8	-0.299386	0.0741339	-4.03845	5.38045e-05	0.00178313
Sema6b	10800.2	0.307177	0.076088	4.03713	5.41083e-05	0.00178853
Gdap1l1	3383.03	0.300474	0.0744604	4.03535	5.45211e-05	0.00179527
Kcnj2	315.832	-0.564658	0.139939	-4.03503	5.45951e-05	0.00179527
Cacnb3	11991.4	0.279028	0.0692631	4.02852	5.613e-05	0.00184098
B230219D22Rik	1722.36	-0.381455	0.0947824	-4.02453	5.70894e-05	0.00186282
Rnf141	181.016	-0.585555	0.145482	-4.02492	5.69938e-05	0.00186282
Mosmo	939.913	-0.378026	0.0939553	-4.02346	5.73486e-05	0.00186648
Heg1	182.678	-0.58387	0.145198	-4.02121	5.79011e-05	0.00187484
Rpl18	7628.25	0.289051	0.0718788	4.02136	5.78632e-05	0.00187484
Map1s	4183.4	0.373628	0.0929835	4.01822	5.86402e-05	0.00189394
Fam13b	479.876	-0.541063	0.134861	-4.012	6.02071e-05	0.00193962
Lpgat1	3327.11	-0.363512	0.0906793	-4.00877	6.1036e-05	0.00196021
Pcdh9	1470.39	-0.432055	0.10779	-4.00831	6.11553e-05	0.00196021
Dok6	1763.61	-0.373225	0.0931492	-4.00675	6.15605e-05	0.00196823
Grk2	10701.9	0.334224	0.0834333	4.00588	6.17865e-05	0.00197049
Deaf1	2084.39	0.327775	0.0818842	4.00291	6.25672e-05	0.00199039
Arhgef12	5243.89	-0.336213	0.0840402	-4.00062	6.31776e-05	0.00199812
Kcnj3	2723.29	-0.327693	0.0819306	-3.99964	6.34378e-05	0.00199812
Nebl	1796.42	-0.366227	0.0915652	-3.99964	6.34398e-05	0.00199812
Ptprz1	3199.21	-0.342783	0.085666	-4.00139	6.2972e-05	0.00199812
D830031N03Rik	138.517	-0.661548	0.165569	-3.9956	6.45311e-05	0.00200267
Hspa4l	1359	-0.386837	0.0967963	-3.9964	6.43137e-05	0.00200267
Mlf2	31623.5	0.273113	0.0683376	3.99652	6.42802e-05	0.00200267
Ndn	8855.56	0.426268	0.106669	3.99618	6.4374e-05	0.00200267
Pcbp4	6653.28	0.288689	0.0722242	3.99712	6.41182e-05	0.00200267
Usp24	1555.47	-0.440682	0.110261	-3.99671	6.42295e-05	0.00200267
Fxyd2	147.629	0.646463	0.161846	3.9943	6.4885e-05	0.00200875
Ralgapa2	389.364	-0.515367	0.129138	-3.99083	6.5842e-05	0.00203341
Megf6	298.529	0.548398	0.137538	3.98724	6.68459e-05	0.0020594
Bace1	1827.28	-0.366491	0.0919708	-3.98487	6.75182e-05	0.00207007
Ccl21b	211.69	-0.644757	0.161798	-3.98496	6.74925e-05	0.00207007
AI837181	2848.95	0.352403	0.0884697	3.98331	6.79608e-05	0.00207663
Sept7	5183.27	-0.3282	0.0824007	-3.98297	6.80593e-05	0.00207663
Atp13a2	8812.77	0.372445	0.0935373	3.98178	6.84016e-05	0.0020801
Nbeal1	90.0757	-0.652688	0.163933	-3.98143	6.85009e-05	0.0020801
Cox4i1	23735.9	0.279872	0.0703433	3.97866	6.93057e-05	0.00209952
Osbpl8	1029.71	-0.397815	0.100024	-3.97721	6.97289e-05	0.00210731
Ice1	1539.08	-0.408476	0.102738	-3.9759	7.0114e-05	0.00211391
Lrrtm1	4385.11	0.283293	0.0712801	3.97437	7.05661e-05	0.0021225
Kmt5b	982.101	-0.392777	0.0988623	-3.97297	7.09828e-05	0.00212999
Cers6	1075.8	-0.403288	0.101578	-3.97023	7.1804e-05	0.00214517
Fam120c	1221.95	-0.380488	0.0958372	-3.97015	7.18266e-05	0.00214517
Baz2b	369.842	-0.521364	0.131363	-3.96889	7.22073e-05	0.00215147
Gnai2	9274.85	0.329853	0.0831213	3.96833	7.23773e-05	0.00215149
Hs6st3	242.734	-0.6109	0.154023	-3.9663	7.29975e-05	0.00216485
Apbb1	20369.5	0.277364	0.069992	3.96279	7.40782e-05	0.00219178
Rps2	23168.6	0.285569	0.0720733	3.9622	7.42633e-05	0.00219215
Rn45s	10381.7	0.384913	0.0971966	3.96015	7.49032e-05	0.0022008
Sgtb	1328.41	-0.394919	0.0997135	-3.96054	7.47794e-05	0.0022008
Pcbp3	1858.4	0.328213	0.0829151	3.95842	7.54461e-05	0.00220654
Tmem245	278.528	-0.63796	0.161148	-3.95885	7.53104e-05	0.00220654
Wnt4	705.049	0.54529	0.137816	3.95665	7.60082e-05	0.00221787
Prkca	5515.86	-0.340935	0.086261	-3.95237	7.73809e-05	0.00225274
Akt1	9123.46	0.299389	0.0757985	3.9498	7.8215e-05	0.00226286
Kcnq1ot1	1714.81	-0.410408	0.10391	-3.94966	7.82634e-05	0.00226286
Rpl27	7955.75	0.300241	0.0760037	3.95035	7.80369e-05	0.00226286
Chrm3	622.127	-0.457413	0.115918	-3.94602	7.94621e-05	0.00228585
Spag9	4488.07	-0.354741	0.0898869	-3.94652	7.92943e-05	0.00228585
Tut7	797.498	-0.444499	0.112657	-3.94561	7.95986e-05	0.00228585
Gprin1	9059.52	0.365505	0.0927281	3.94168	8.09115e-05	0.00231831
Cpne7	11687.4	0.417422	0.10601	3.93758	8.23087e-05	0.00234774
Magi1	1258.06	-0.370496	0.0940903	-3.93767	8.2277e-05	0.00234774
Gabrb2	3131.04	-0.359096	0.0912237	-3.93644	8.27007e-05	0.00234837
Pias1	595.78	-0.448269	0.11387	-3.93668	8.26163e-05	0.00234837
Atf7ip	612.305	-0.451447	0.114843	-3.93099	8.45984e-05	0.00239323
Rpl17	10427	0.277095	0.0704929	3.93082	8.46576e-05	0.00239323
Alkbh8	84.3699	-0.648999	0.165379	-3.92431	8.6978e-05	0.00243779
Gas2l1	3672.66	0.332671	0.0847732	3.92424	8.70022e-05	0.00243779
Gfpt1	1226.84	-0.358854	0.0914124	-3.92566	8.64932e-05	0.00243779
Sbk1	4146.67	0.36729	0.0935704	3.92527	8.6631e-05	0.00243779
Kmt2c	1287.83	-0.4852	0.123695	-3.92255	8.7615e-05	0.00244955
Cldn5	1694.75	0.344804	0.0879725	3.91945	8.87505e-05	0.00245963
Cltc	8053.41	-0.320883	0.0818401	-3.92086	8.82338e-05	0.00245963
Huwe1	6028.87	-0.321847	0.0821092	-3.91974	8.86436e-05	0.00245963
Syn3	458.747	-0.48913	0.124789	-3.91966	8.86754e-05	0.00245963
Dgkb	3113.85	-0.339698	0.0867507	-3.91579	9.01081e-05	0.00249181
Dnmt3a	1509.19	-0.33333	0.0851816	-3.91316	9.10948e-05	0.00251362
Fkbp8	17919.7	0.259205	0.0663369	3.90741	9.32911e-05	0.0025653
Ncam2	373.517	-0.573576	0.146819	-3.90668	9.35741e-05	0.0025653
Ttbk2	1379.84	-0.439234	0.112428	-3.90681	9.35231e-05	0.0025653
Vstm2l	7132.67	0.34974	0.0896007	3.90332	9.48812e-05	0.00259553
Tet3	1402.17	-0.378594	0.097028	-3.90191	9.54374e-05	0.00260513
Rock2	3496.76	-0.31441	0.0806698	-3.89749	9.7193e-05	0.00264736
Adgrb2	35464	0.375659	0.0964269	3.89579	9.78808e-05	0.00266039
Snhg6	534.952	0.438104	0.1125	3.89427	9.84952e-05	0.00267137
Ndufb9	6277.55	0.281994	0.0724362	3.89299	9.90146e-05	0.00267973
Dbx2	683.865	0.394222	0.101289	3.89206	9.93983e-05	0.00268439
Dpy19l4	89.5223	-0.644499	0.16562	-3.89143	9.96535e-05	0.00268557
Hrh3	3209.16	0.351084	0.0902527	3.89001	0.00010024	0.00268995
Ogt	3344.14	-0.399806	0.102773	-3.89018	0.000100169	0.00268995
Sema5a	1992.34	-0.407989	0.104943	-3.88771	0.000101194	0.00270983
Ube2m	8481.93	0.306696	0.0789185	3.88625	0.000101807	0.00272048
Uqcrc1	9996.21	0.27075	0.0697401	3.88227	0.000103486	0.00275872
Zfp382	716.176	-0.402319	0.103641	-3.88183	0.000103672	0.00275872
Psmb7	4670.93	0.28707	0.0740152	3.87852	0.000105092	0.00279065
Psd	32610.3	0.295408	0.0762258	3.87543	0.000106435	0.00282041
Eml6	298.963	-0.581903	0.150172	-3.87491	0.000106666	0.00282064
Anapc1	1392.54	-0.38032	0.0981952	-3.87311	0.000107457	0.00282977
Slitrk4	625.682	-0.408612	0.105495	-3.87328	0.000107381	0.00282977
Glg1	6278.74	-0.295689	0.0764097	-3.86979	0.000108929	0.00284836
Gpi1	30916.2	0.269548	0.0696477	3.87017	0.000108761	0.00284836
Slc17a7	87588.5	0.34127	0.0881802	3.87015	0.00010877	0.00284836
Slc1a2	54408.5	-0.292698	0.0756424	-3.8695	0.00010906	0.00284836
Grm1	1103.55	-0.425435	0.109986	-3.86809	0.000109693	0.00285254
Map7d2	3189.56	-0.310343	0.0802468	-3.86735	0.000110024	0.00285254
Tmem259	6274.61	0.283289	0.0732554	3.86714	0.000110119	0.00285254
Usp46	1283.79	-0.441771	0.114217	-3.8678	0.000109821	0.00285254
Bcan	13258.9	0.294856	0.0762987	3.8645	0.000111318	0.00287772
Lrfn1	2997.37	0.318395	0.0824386	3.86221	0.000112368	0.00289896
Trip12	2570.66	-0.324765	0.0841226	-3.86062	0.000113099	0.00291189
Fndc10	1640.53	0.336716	0.0872314	3.86004	0.00011337	0.00291295
Kif1b	15778.8	-0.311596	0.080776	-3.85753	0.00011454	0.00293116
Ptpn11	4397.33	-0.336149	0.0871336	-3.85785	0.000114388	0.00293116
Cc2d1a	2902.01	0.346934	0.0899948	3.85504	0.00011571	0.00295514
Midn	2495.69	0.394059	0.102235	3.85443	0.000116001	0.00295662
Miip	404.603	0.513582	0.1334	3.84995	0.000118142	0.00300517
Aldoa	89510.5	0.248548	0.0645904	3.84806	0.000119057	0.00301304
Fbxl15	1120.23	0.344471	0.0895033	3.84869	0.000118749	0.00301304
Kif5c	15168.9	-0.314442	0.081719	-3.84784	0.000119164	0.00301304
Psd3	9568.05	-0.308456	0.080198	-3.84619	0.00011997	0.00302741
Cacnb4	2083.6	-0.400477	0.104187	-3.84385	0.000121121	0.00305037
Dennd5b	1167.21	-0.382342	0.0994946	-3.84285	0.000121615	0.00305675
Deptor	181.021	-0.556283	0.144781	-3.84225	0.000121913	0.00305819
Oxsr1	1259.4	-0.3775	0.0982976	-3.84038	0.000122843	0.00307006
Rrp7a	5326.98	0.293666	0.0764691	3.84033	0.00012287	0.00307006
Lmtk3	24466.4	0.271829	0.0707919	3.83983	0.00012312	0.00307027
Id3	1214.6	0.353506	0.0920769	3.83925	0.000123413	0.00307152
Zfp518b	275.655	-0.498508	0.129877	-3.83832	0.000123879	0.00307711
Appl1	1425.19	-0.361896	0.0943108	-3.83727	0.000124411	0.00308428
Zc3h12b	217.811	-0.559329	0.145806	-3.83611	0.000125	0.00309283
Dixdc1	1407.98	-0.377881	0.0986004	-3.83245	0.000126875	0.00312739
Golgb1	2138.14	-0.353397	0.0922469	-3.83099	0.000127628	0.00312739
Rpl13	16559.1	0.282591	0.073758	3.83133	0.000127452	0.00312739
Slc4a3	6088.28	0.356096	0.0929367	3.8316	0.000127313	0.00312739
Syne1	8877.08	-0.293543	0.0765994	-3.83218	0.000127013	0.00312739
Rps3	14948.9	0.278462	0.0727499	3.82766	0.000129367	0.00316389
Wdr7	3739.26	-0.327342	0.0855446	-3.82657	0.000129942	0.00317183
Amer2	1760.68	-0.359513	0.0939964	-3.82475	0.000130903	0.00318915
Adam15	4742.63	0.367477	0.0961547	3.82173	0.000132517	0.00322231
Clcn3	2545.69	-0.302401	0.0791876	-3.81879	0.000134107	0.00325473
Dpysl4	1857.58	0.341633	0.0894905	3.81753	0.000134794	0.00326516
BC005537	1756.71	-0.422391	0.110715	-3.81511	0.00013612	0.00328473
Pikfyve	805.055	-0.406017	0.106414	-3.81544	0.000135941	0.00328473
Arap2	1049.09	-0.384983	0.100955	-3.81341	0.000137062	0.00329494
Mogs	1094.47	0.385864	0.10118	3.81363	0.00013694	0.00329494
Zeb2	3574	-0.39216	0.102914	-3.81055	0.000138659	0.00332704
Il33	1007.01	-0.410745	0.10783	-3.8092	0.000139416	0.00333889
Ugt8a	496.098	-0.541417	0.142212	-3.80711	0.000140598	0.00336085
B4galt2	3423.76	0.293573	0.0771447	3.80548	0.000141528	0.00337038
Gmps	445.668	-0.436903	0.114803	-3.80568	0.000141417	0.00337038
Sstr4	233.834	-0.591395	0.155581	-3.8012	0.000143994	0.0034227
Pigt	4999.32	0.268236	0.0705941	3.79969	0.000144877	0.00343625
Rpl32	6008.17	0.293251	0.0771856	3.7993	0.000145106	0.00343625
Tgoln1	2745.01	-0.309859	0.0815734	-3.79853	0.000145556	0.00344048
Lor	1377.22	0.398532	0.104978	3.79633	0.000146853	0.0034647
Bdp1	442.832	-0.460252	0.121346	-3.79289	0.000148905	0.00350658
Klc2	14216.9	0.255877	0.0675069	3.79039	0.000150411	0.00353549
Prdm8	3937.97	0.428635	0.113107	3.78964	0.000150864	0.00353958
Cyhr1	7272.81	0.282278	0.0745518	3.78633	0.000152889	0.00358047
Adgrb1	24088	0.315727	0.0834605	3.78295	0.00015498	0.00362277
Usp9x	3848.29	-0.310134	0.0820159	-3.78139	0.000155958	0.00363892
Fam135a	381.561	-0.470593	0.124469	-3.78081	0.000156317	0.00364061
Wnt7b	2723.37	0.294661	0.0780191	3.77679	0.000158865	0.00369318
Ano8	3834.76	0.292652	0.0775072	3.7758	0.000159495	0.00369429
Zfp536	198.879	-0.571698	0.151404	-3.77597	0.000159388	0.00369429
Lrrc4b	13210.2	0.319742	0.0847801	3.77143	0.000162317	0.00375281
Camsap2	2663.41	-0.332224	0.0881997	-3.76672	0.000165404	0.00380466
Cdr1	99.7313	-0.613002	0.162745	-3.76664	0.000165459	0.00380466
Rps16	8023.26	0.270355	0.0717611	3.76743	0.000164938	0.00380466
Agtpbp1	3115.13	-0.320188	0.0850401	-3.76515	0.000166452	0.00380674
Crym	9979.82	0.333598	0.0886015	3.76515	0.000166448	0.00380674
Qk	4342.17	-0.335573	0.0891078	-3.76592	0.000165934	0.00380674
Snrnp200	3029.93	-0.288273	0.0765727	-3.7647	0.000166749	0.00380674
Phyhip	33861.6	0.268118	0.0712558	3.76275	0.000168052	0.00382959
Eprs	1729.3	-0.331936	0.0882483	-3.76138	0.000168976	0.00384375
Dnajc5	6693.76	-0.301331	0.0802068	-3.75693	0.000172013	0.00390583
Mtpn	5504.27	-0.299527	0.0797664	-3.75505	0.000173305	0.0039153
Plppr3	2121.19	0.354327	0.094362	3.75498	0.000173355	0.0039153
Trim2	7046.79	-0.327809	0.0872938	-3.75524	0.000173178	0.0039153
Ahcyl1	7191.04	-0.296763	0.0791134	-3.7511	0.000176059	0.00395499
B4galnt4	4088.36	0.280221	0.0747058	3.751	0.000176133	0.00395499
Chst15	1312.03	-0.334471	0.0891763	-3.75068	0.000176359	0.00395499
Rpl26	6897.41	0.312429	0.0832799	3.75155	0.000175744	0.00395499
Rundc3a	17046.5	0.262639	0.0701064	3.74629	0.000179467	0.0040176
Rasl11b	1915.13	0.311228	0.0831279	3.74397	0.000181138	0.00404249
Ubr5	2473.4	-0.34658	0.0925728	-3.74386	0.000181216	0.00404249
Adgrl3	1410.24	-0.39205	0.104817	-3.74033	0.000183776	0.0040924
Nwd1	1227.87	-0.442995	0.118483	-3.7389	0.000184828	0.00410861
Gapdh	105189	0.248564	0.0665054	3.7375	0.000185858	0.00410992
Pfkl	15842.5	0.293745	0.078585	3.73792	0.000185548	0.00410992
Rps17	7462.59	0.262156	0.07014	3.7376	0.000185783	0.00410992
Reln	1090.57	-0.459854	0.123065	-3.73666	0.000186481	0.00411652
Fibcd1	8177.45	0.390977	0.104735	3.73301	0.000189207	0.00416945
Dbn1	13997.6	0.279974	0.0750096	3.7325	0.000189585	0.00417055
Hecw2	436.296	-0.492272	0.131944	-3.73093	0.000190772	0.0041894
Lag3	324.332	0.466254	0.124994	3.73021	0.00019132	0.00419417
Asb6	1568.72	0.332044	0.0890644	3.72813	0.000192903	0.00421431
Rps23	9236.29	0.299616	0.0803615	3.72835	0.000192737	0.00421431
Pcdhgc4	831.368	0.422939	0.11346	3.72765	0.000193277	0.00421524
Rpl29	8042.58	0.289111	0.0776143	3.72497	0.00019534	0.00425292
Zfp219	1964.26	0.300355	0.0806543	3.72398	0.000196103	0.00426222
Ncan	5121.44	-0.290339	0.0779847	-3.72302	0.000196854	0.00426394
Son	4048.91	-0.344626	0.0925605	-3.72325	0.000196672	0.00426394
Rab3c	7388.38	-0.371198	0.0997299	-3.72203	0.000197628	0.00427342
Speg	9280.79	0.286051	0.0769364	3.71802	0.000200792	0.00433445
Pld3	24037.5	0.283866	0.0763714	3.71692	0.00020167	0.00434601
Kcng2	1849.91	0.372724	0.100305	3.71591	0.000202472	0.00435588
Rpusd1	2384.4	0.324057	0.0872446	3.71435	0.000203729	0.00437552
Iqgap2	1648.3	-0.413782	0.111418	-3.7138	0.000204173	0.00437766
Aak1	8231.24	-0.344761	0.0929289	-3.70994	0.000207307	0.00442988
Ttll7	3137.83	-0.37348	0.100668	-3.71001	0.000207248	0.00442988
Kcnq3	3580.32	-0.345729	0.0932354	-3.70813	0.000208796	0.0044542
Chrm4	959.978	0.388228	0.104716	3.70744	0.000209365	0.00445569
Snta1	2295.57	0.361116	0.0974095	3.70719	0.000209568	0.00445569
Gpx4	10112.1	0.282279	0.0761543	3.70668	0.000209996	0.00445732
Pik3r2	8441.06	0.309461	0.083497	3.70625	0.000210347	0.00445732
Col6a2	470.067	0.553921	0.149499	3.70517	0.000211249	0.00446898
Impad1	1859.55	-0.335583	0.0905821	-3.70474	0.000211604	0.00446904
Abcb10	684.519	-0.427944	0.115528	-3.70426	0.000212012	0.00447021
D130043K22Rik	557.377	-0.437681	0.118261	-3.70098	0.00021477	0.00452085
Slc23a2	2235.7	-0.333862	0.09023	-3.70012	0.000215495	0.00452862
Gadd45b	551.477	0.432963	0.11703	3.69959	0.000215952	0.00453071
Dapk3	2474.9	0.294914	0.0797411	3.69839	0.000216971	0.00454457
Rbm33	1463.78	-0.421378	0.114003	-3.69622	0.000218835	0.00457607
Cntn2	3615.32	-0.307155	0.0831187	-3.69538	0.000219562	0.00458371
Braf	2562.29	-0.330866	0.0895869	-3.69324	0.000221414	0.00461362
Gadd45g	917.558	0.374865	0.10151	3.69289	0.000221721	0.00461362
Magi3	642.021	-0.409692	0.110997	-3.69104	0.000223341	0.00463971
Arhgef10	1181.5	-0.379841	0.102976	-3.68863	0.000225462	0.00467612
Ankrd33b	1798.52	-0.330656	0.0896774	-3.68717	0.000226759	0.00469535
Lmbrd2	187.223	-0.60953	0.16534	-3.68652	0.000227345	0.00469983
Pcmtd1	2254.28	-0.338986	0.0920422	-3.68294	0.000230562	0.00475858
Klf9	3167.09	-0.354812	0.0963516	-3.68247	0.000230984	0.00475955
Ccn1	204.082	0.604991	0.164548	3.6767	0.000236274	0.00486066
Herc1	3759.7	-0.351377	0.0955818	-3.67619	0.000236744	0.00486244
Olfm1	51400.5	0.261961	0.0713418	3.67192	0.000240736	0.00493646
Slc9a1	3450.02	0.349788	0.0952754	3.67133	0.000241288	0.00493696
Vcpip1	1210.02	-0.361486	0.0984689	-3.67107	0.000241539	0.00493696
Lmna	1787.52	0.330782	0.0901806	3.66799	0.000244463	0.0049887
Fxr2	7659.49	0.294952	0.0804277	3.66729	0.000245132	0.00499431
Clmp	499.422	-0.461923	0.126041	-3.66486	0.00024747	0.00503388
Agfg1	1552	-0.34005	0.0928489	-3.6624	0.00024986	0.00506626
Bmpr2	2923.99	-0.312963	0.0854512	-3.66248	0.000249785	0.00506626
Jph4	28780.9	0.305539	0.0835132	3.65858	0.00025362	0.00513429
Dnajc13	862.517	-0.406634	0.111176	-3.65756	0.000254624	0.0051381
Reps2	3702.72	-0.325273	0.0889333	-3.65749	0.000254698	0.0051381
Tmem178b	2470.1	-0.390478	0.106771	-3.65716	0.000255023	0.0051381
Fam168a	5080.79	-0.301358	0.0824126	-3.65669	0.000255491	0.00513937
Adam9	864.223	-0.378736	0.103599	-3.65578	0.000256398	0.00514842
Oga	4091.71	-0.346188	0.0947051	-3.65543	0.000256752	0.00514842
Esyt2	633.773	-0.40232	0.110109	-3.65385	0.000258341	0.0051657
Syt3	3645.06	0.30143	0.0824986	3.65376	0.000258428	0.0051657
AI593442	3424.37	-0.298521	0.0817672	-3.65086	0.000261359	0.00521608
Chl1	2981.41	-0.367663	0.10073	-3.64998	0.000262262	0.00521647
Dvl1	4040.44	0.306191	0.0838912	3.64986	0.000262382	0.00521647
Rad54l2	797.536	-0.412328	0.112978	-3.64964	0.000262611	0.00521647
Fam89b	1060.25	0.346497	0.0949964	3.64748	0.000264824	0.0052522
Hdac5	9466.94	0.34261	0.0940216	3.64394	0.000268492	0.00531664
Trim44	6102.48	-0.324602	0.0891459	-3.64124	0.000271324	0.00536436
Zfr	4643.94	-0.298879	0.0821053	-3.64019	0.000272432	0.00537788
Borcs6	1676.74	0.29931	0.0822695	3.63816	0.00027459	0.00541038
Grina	22637.6	0.270573	0.0743921	3.63712	0.000275704	0.00541038
Tbkbp1	5583.68	0.310508	0.0853715	3.63714	0.000275685	0.00541038
Zzef1	1220.37	-0.424233	0.116642	-3.63705	0.000275783	0.00541038
4932438A13Rik	1339.01	-0.407848	0.112245	-3.63355	0.000279544	0.00546928
Ubash3b	530.802	-0.431402	0.11873	-3.63346	0.000279647	0.00546928
Alg1	1200.02	0.336216	0.09256	3.63241	0.000280788	0.00548315
Faxc	1399.91	-0.365431	0.100631	-3.6314	0.000281891	0.00549622
Mbd3	7077.26	0.324139	0.0892808	3.63055	0.000282815	0.00549735
Ndufa8	4844.11	0.262307	0.0722457	3.63077	0.000282579	0.00549735
Fryl	1250.61	-0.411131	0.11328	-3.62934	0.00028415	0.00551486
Evi5l	5126.51	0.364475	0.100496	3.62675	0.000287016	0.00556198
Pds5b	1869.82	-0.31783	0.0876588	-3.62576	0.00028811	0.00557466
Ccp110	770.147	-0.391253	0.107945	-3.62457	0.000289447	0.00559201
Pcmtd2	1169.48	-0.334682	0.0923642	-3.62351	0.000290637	0.00560647
Alg10b	215.693	-0.582624	0.160834	-3.62252	0.00029175	0.00561088
Ino80d	652.826	-0.394141	0.108799	-3.62265	0.000291602	0.00561088
Gabra1	3993.16	-0.318385	0.0879035	-3.62198	0.000292352	0.00561265
Hook1	361.85	-0.487759	0.134678	-3.62165	0.000292726	0.00561265
Ggt7	6607.45	0.261573	0.0722387	3.62095	0.000293523	0.00561943
Ubl7	2780.48	0.292178	0.0807278	3.6193	0.000295404	0.00564693
Fktn	847.181	-0.413496	0.114324	-3.61689	0.000298159	0.00568248
Gmfb	2930.74	-0.304395	0.0841512	-3.61723	0.00029777	0.00568248
Rpl10a	5212.25	0.280242	0.0775052	3.61578	0.000299446	0.00569846
Dohh	3514.69	0.29384	0.0813558	3.61179	0.000304092	0.00577821
Jmjd1c	1037.67	-0.371646	0.102917	-3.61113	0.000304864	0.00578422
Rxrb	3773.79	0.262529	0.0727901	3.60666	0.000310164	0.00587029
Sort1	15874.1	-0.29751	0.0824921	-3.60652	0.000310326	0.00587029
Syt14	379.43	-0.459487	0.127497	-3.6039	0.000313477	0.00592109
Tmtc1	1016.68	-0.351539	0.0976366	-3.60049	0.000317622	0.00599045
Drap1	9978.76	0.271994	0.0755878	3.59838	0.0003202	0.00602118
Tmem132b	3287.78	-0.303005	0.0842044	-3.59845	0.000320125	0.00602118
Sod1	6467.7	0.261455	0.0726849	3.59711	0.000321777	0.0060419
Crtac1	5468.63	0.305069	0.0848937	3.59354	0.000326215	0.00608331
Fam173a	2237.76	0.307349	0.0855156	3.59407	0.00032555	0.00608331
Fry	3563.22	-0.322531	0.0897382	-3.59413	0.000325476	0.00608331
Fyco1	973.022	-0.380709	0.105947	-3.59341	0.00032638	0.00608331
Mast1	4583.56	0.302536	0.084189	3.59354	0.000326222	0.00608331
Nfu1	1716.41	0.32151	0.0895053	3.59208	0.000328054	0.0061054
Smdt1	4881.13	0.288402	0.0802967	3.5917	0.000328527	0.0061054
Psmd3	5949.26	0.250992	0.0699039	3.59053	0.000330004	0.00612389
Zfp451	365.062	-0.486183	0.135497	-3.58814	0.000333042	0.00617124
Pja2	9419.95	-0.280161	0.0781179	-3.58638	0.000335297	0.00620386
Scrn1	1367.68	-0.307391	0.0857202	-3.58598	0.000335818	0.00620386
Zfp955b	183.39	-0.545253	0.152066	-3.58563	0.000336269	0.00620386
Cep350	637.437	-0.402706	0.112395	-3.58296	0.000339729	0.00625861
Abca8a	341.471	-0.526756	0.147075	-3.58154	0.000341568	0.00627331
G3bp2	5366.46	-0.258733	0.0722474	-3.58121	0.00034201	0.00627331
Zmiz1	2710.19	-0.286973	0.0801182	-3.58187	0.000341137	0.00627331
Efr3a	2725.52	-0.337494	0.0942717	-3.58002	0.000343571	0.00629285
Erbb3	225.775	-0.526752	0.147227	-3.57784	0.00034645	0.00632733
Nsmf	42703.8	0.309703	0.0865615	3.57784	0.000346447	0.00632733
Dcc	480.65	-0.481706	0.134723	-3.57551	0.000349539	0.00636131
Epn1	31059.8	0.246582	0.068968	3.57531	0.000349814	0.00636131
Rbfox3	13471.1	0.270829	0.0757419	3.57568	0.000349314	0.00636131
Grrp1	162.36	0.591947	0.16562	3.57412	0.000351402	0.00637191
Psmb6	4176.61	0.253665	0.0709697	3.57427	0.000351202	0.00637191
Atf7	770.602	-0.374894	0.104921	-3.57312	0.000352749	0.00637813
Dmwd	8025.49	0.249552	0.0698368	3.57336	0.000352425	0.00637813
Mapk8ip2	16569	0.317462	0.0888893	3.57144	0.00035503	0.00641024
Zkscan2	172.723	-0.57069	0.159844	-3.57029	0.000356581	0.00642909
Coa5	1744.68	-0.324818	0.0910181	-3.56872	0.000358726	0.00645794
Sptan1	23304.1	-0.320549	0.0898304	-3.56838	0.000359199	0.00645794
Bptf	2033.18	-0.352272	0.0987454	-3.56748	0.000360429	0.0064709
Lrrk2	354.67	-0.436023	0.122272	-3.56602	0.000362445	0.0064979
Pbrm1	698.846	-0.410503	0.115158	-3.56469	0.000364292	0.0065218
Zfhx4	180.432	-0.545759	0.153127	-3.5641	0.000365109	0.00652722
Mrs2	328.832	-0.488381	0.137052	-3.56348	0.000365966	0.00653335
Rps19	9265.73	0.288286	0.0809319	3.56208	0.000367922	0.00655904
Ptprj	3481.07	-0.306691	0.0861507	-3.55994	0.000370945	0.00660365
Gpr162	12061.3	0.258776	0.0727314	3.55797	0.000373735	0.006644
Mrpl23	1627.01	0.32816	0.0922702	3.55652	0.000375805	0.00667147
March7	350.906	-0.479331	0.134849	-3.55458	0.000378585	0.00671142
Phc3	959.848	-0.388224	0.109236	-3.55399	0.000379428	0.00671699
Gp1bb	768.468	0.415715	0.116987	3.55353	0.000380103	0.00671956
Hectd2os	166.585	0.536312	0.151076	3.54994	0.000385312	0.00679273
Zfp638	1247.28	-0.332143	0.0935533	-3.55031	0.000384783	0.00679273
Fam120a	2824.23	-0.284502	0.0801742	-3.54855	0.000387358	0.00680988
Ndufa11	3262.72	0.276248	0.077847	3.54861	0.000387277	0.00680988
Limch1	1856.38	-0.389425	0.109791	-3.54698	0.000389677	0.00684117
Cacna2d1	2848.08	-0.337212	0.0951391	-3.54441	0.000393488	0.00687168
Gng2	5022.07	-0.291273	0.082167	-3.54489	0.000392781	0.00687168
Rexo1	3400.08	0.330297	0.0931897	3.54435	0.00039358	0.00687168
Zdhhc21	750.329	-0.362267	0.102183	-3.54529	0.000392182	0.00687168
Wdr26	2383.36	-0.277029	0.0781717	-3.54385	0.000394333	0.00687536
Asic4	462.598	0.405621	0.114471	3.54345	0.000394921	0.00687618
Rpl19	10323.5	0.254276	0.0718016	3.54137	0.000398061	0.00692135
Rps8	9566.12	0.259629	0.0733241	3.54084	0.000398852	0.00692563
Tspan33	1415.62	0.351292	0.0992622	3.53903	0.000401595	0.00696372
March6	4698.24	-0.285806	0.0807691	-3.53856	0.000402321	0.00696679
Itm2c	46113.9	0.26824	0.0758592	3.53602	0.000406206	0.00702448
Kdm6a	385.475	-0.486753	0.137717	-3.53443	0.000408649	0.00705326
Pip4p1	2674.84	0.278313	0.078748	3.53422	0.000408981	0.00705326
Lmnb2	1041.75	0.343081	0.0971179	3.53262	0.000411459	0.00707676
Lrrc8b	1367.17	-0.34356	0.0972453	-3.53292	0.000410993	0.00707676
Btbd17	965.045	0.395097	0.111888	3.53118	0.00041371	0.00709243
Gan	114.337	-0.564356	0.159828	-3.53103	0.000413943	0.00709243
Nt5c	1093.91	0.320158	0.0906825	3.53054	0.000414718	0.00709243
Rasa1	966.976	-0.382768	0.108414	-3.5306	0.000414619	0.00709243
Tet2	521.523	-0.436323	0.123595	-3.53025	0.000415164	0.00709243
Slc2a13	1692.9	-0.313741	0.0888849	-3.52975	0.000415954	0.00709637
Ap1g1	1805.57	-0.327835	0.092893	-3.52917	0.000416867	0.00710241
C1qtnf5	594.642	0.389426	0.110357	3.52877	0.000417491	0.0071035
Shprh	463.779	-0.440321	0.124851	-3.52677	0.000420664	0.00714791
Robo1	795.605	-0.403003	0.114298	-3.52589	0.000422059	0.00716203
Rab1b	7661.27	0.237103	0.0672738	3.52444	0.00042438	0.00718576
Srebf1	2924.64	0.385869	0.109488	3.52431	0.00042459	0.00718576
Nrxn2	20162.3	0.262497	0.0745297	3.52205	0.000428223	0.00723759
Map3k7	962.651	-0.343011	0.0974153	-3.52112	0.000429728	0.00725338
Oaz2	9277.31	0.251804	0.0715509	3.51922	0.00043281	0.00729569
Mtr	124.224	-0.554271	0.15755	-3.51805	0.000434724	0.00731824
Dlgap3	28346.4	0.269744	0.0766916	3.51726	0.000436024	0.0073304
Mbnl2	3364.33	-0.306901	0.0872988	-3.51553	0.000438885	0.007359
Prkcb	14628.1	-0.29686	0.0844384	-3.5157	0.000438597	0.007359
Pygm	1189.05	0.400757	0.114018	3.51484	0.00044002	0.00736831
Cyfip2	19858.7	-0.252824	0.0719399	-3.51437	0.000440791	0.00737149
Rgcc	702.472	0.422154	0.120144	3.51372	0.000441878	0.00737995
Etnk1	4725.06	-0.321771	0.0915896	-3.51318	0.00044277	0.00738513
Bag6	11672.7	0.338576	0.09656	3.50638	0.000454251	0.00756668
Pafah1b1	9287.66	-0.262859	0.0749752	-3.50594	0.000454991	0.00756906
Mfsd4a	1263.42	-0.329299	0.0939904	-3.50354	0.000459123	0.00762538
Ust	1346.56	-0.320876	0.0915932	-3.50327	0.000459577	0.00762538
Insr	915.311	-0.334625	0.0955531	-3.50198	0.000461814	0.00765249
Atp5o	7166.95	0.278331	0.0795063	3.50074	0.000463973	0.00767824
Gm14440	383.175	-0.428872	0.122529	-3.50016	0.000464976	0.00768481
Rfx3	1274.77	-0.389151	0.11125	-3.49798	0.0004688	0.00773795
Abcb7	629.252	-0.375006	0.1073	-3.49492	0.000474212	0.00780734
Cep170	966.731	-0.385546	0.110317	-3.4949	0.000474235	0.00780734
Fzd3	1280.72	-0.321205	0.0919414	-3.49359	0.00047658	0.00781555
Map2	15628.1	-0.272327	0.0779459	-3.49379	0.000476215	0.00781555
Palm2	731.815	-0.372552	0.106636	-3.49367	0.000476431	0.00781555
Sik2	159.452	-0.545978	0.156312	-3.49288	0.000477848	0.00781614
Vps13a	699.229	-0.431906	0.123641	-3.49321	0.000477244	0.00781614
Ppfia3	10216.3	0.314388	0.0900209	3.49239	0.000478728	0.00782045
Gpr37	1845.19	-0.286817	0.0821589	-3.491	0.000481224	0.00785113
Lrp12	1042.61	-0.336002	0.0962582	-3.49063	0.000481877	0.00785168
Gnl3l	4169.93	-0.296141	0.0848921	-3.48844	0.000485839	0.0079061
Capn15	2753.28	0.314708	0.0902941	3.48536	0.000491474	0.00798755
Slc25a18	1672.94	0.322935	0.0927007	3.48363	0.00049467	0.00802922
Klf16	3506.33	0.295447	0.0848777	3.48086	0.000499811	0.00809197
Sec14l5	100.093	-0.567748	0.163104	-3.48089	0.000499753	0.00809197
Eif3f	5754.56	0.249482	0.0716832	3.48034	0.000500786	0.00809742
Rabac1	9205.85	0.267796	0.076978	3.47886	0.000503549	0.00812141
Ubn2	824.02	-0.375196	0.107849	-3.4789	0.000503469	0.00812141
Rpl12	8558.37	0.246083	0.0707586	3.47779	0.00050557	0.00814365
Ids	7238.1	-0.261841	0.0753024	-3.47719	0.000506696	0.00815144
Trim59	277.542	-0.51109	0.147062	-3.47533	0.000510217	0.00819771
Fa2h	968.147	-0.343386	0.0988182	-3.47493	0.000510988	0.00819971
Ache	2683.61	0.266716	0.0767739	3.47405	0.000512667	0.00821627
Gaa	19458.1	0.321036	0.0924521	3.47245	0.000515728	0.0082445
Pcdhb4	119.424	-0.543854	0.156617	-3.4725	0.000515631	0.0082445
Lactb2	131.341	-0.532557	0.153393	-3.47184	0.000516895	0.00825277
Prr5l	239.095	-0.510477	0.147093	-3.47044	0.000519612	0.00828572
Heatr5b	880.566	-0.377542	0.108891	-3.46717	0.000525971	0.00836099
Pik3cd	1176.07	0.363693	0.104902	3.467	0.000526309	0.00836099
Tnrc6a	1277.26	-0.354778	0.102323	-3.46725	0.000525813	0.00836099
Dync1li2	5064.34	-0.318514	0.0919366	-3.4645	0.000531225	0.00841803
Nrxn3	2811.12	-0.298381	0.0861202	-3.46471	0.000530803	0.00841803
Ccnd3	1366.39	0.386836	0.111697	3.46327	0.000533643	0.00841878
Lrfn2	1458.94	0.347406	0.10032	3.46298	0.000534237	0.00841878
Nup153	637.356	-0.371786	0.107366	-3.4628	0.000534589	0.00841878
Pcdhgc3	6488.38	0.290513	0.0838642	3.46409	0.000532031	0.00841878
Scn8a	8595.27	-0.251519	0.0726164	-3.46366	0.000532873	0.00841878
Ackr1	1147.27	0.3784	0.109319	3.46144	0.000537289	0.00844549
Eml5	1164.43	-0.449691	0.129921	-3.46128	0.000537616	0.00844549
Nsd1	2802.16	-0.332092	0.0959574	-3.46083	0.000538514	0.00844914
Mpdz	1225.32	-0.34798	0.100618	-3.45841	0.000543373	0.00851485
Tle5	25787.1	0.246465	0.0712828	3.45757	0.000545078	0.00853105
Caskin2	1201.96	0.343143	0.0993015	3.45556	0.000549145	0.0085841
Itch	888.33	-0.352277	0.101976	-3.45452	0.000551279	0.00859443
Ralgps1	1382.71	-0.335047	0.0969957	-3.45425	0.000551826	0.00859443
Tmem198	3197.09	0.307479	0.0890148	3.45424	0.000551836	0.00859443
Rbsn	1056.24	-0.344006	0.0996051	-3.45369	0.000552965	0.00860146
Il6st	1210.64	-0.394504	0.11424	-3.45329	0.00055379	0.00860374
2510039O18Rik	1438.54	0.316097	0.0915615	3.45229	0.000555852	0.00860655
Gal3st3	3191	0.310181	0.0898565	3.45196	0.000556531	0.00860655
Mdm4	1184.07	-0.371455	0.10759	-3.4525	0.000555425	0.00860655
Nt5c1a	103.332	-0.550839	0.159591	-3.45156	0.000557361	0.00860655
Rnf123	2812.57	0.382684	0.11087	3.45166	0.000557157	0.00860655
Rab11fip2	998.396	-0.326712	0.0947782	-3.44712	0.000566606	0.00873868
Rpl28	8034.18	0.273883	0.0794758	3.44612	0.000568707	0.0087543
Rps7	10288.6	0.250061	0.0725661	3.44598	0.000568999	0.0087543
Trim33	1025.85	-0.358746	0.104145	-3.44469	0.000571717	0.00878548
Unc119	1105.88	0.333949	0.0969553	3.44436	0.000572409	0.00878548
Mamld1	448.831	-0.402569	0.116929	-3.44286	0.000575602	0.00882382
Avl9	765.826	-0.361862	0.105142	-3.44166	0.000578159	0.008851
Mfge8	10255.6	0.295791	0.0859516	3.44137	0.00057877	0.008851
Cpm	314.735	-0.48026	0.139605	-3.44013	0.000581425	0.0088809
Zfp318	860.688	-0.405499	0.117902	-3.43928	0.00058326	0.00889823
Pip5k1c	21156.8	0.302029	0.0878856	3.43662	0.000589029	0.00897544
Ftl1	14571.3	0.257977	0.0751159	3.43439	0.000593891	0.0090222
Ramp2	982.953	0.33627	0.0979083	3.43454	0.000593564	0.0090222
Slc39a10	1920.35	-0.301685	0.0878465	-3.43423	0.00059423	0.0090222
Plcl1	699.165	-0.436119	0.127118	-3.43082	0.000601757	0.00912557
Cntn1	6832.26	-0.275277	0.0803156	-3.42744	0.000609307	0.00922904
Ube2s	3222.68	0.271816	0.0793467	3.42568	0.000613271	0.009278
Coro1b	3110.03	0.269538	0.0787115	3.42438	0.000616208	0.00931134
Erc2	2934.72	-0.306167	0.0894599	-3.4224	0.000620718	0.00936835
Ldb1	4452.08	0.269165	0.078662	3.42178	0.000622117	0.00937831
Acap2	2012.55	-0.313558	0.0917171	-3.41876	0.000629082	0.00947205
Cdk14	4380.21	-0.247481	0.0724222	-3.4172	0.000632697	0.0095152
Lrrc55	345.162	-0.469036	0.137366	-3.41449	0.000639013	0.00959881
Fras1	375.067	-0.490461	0.143694	-3.41323	0.000641971	0.00960913
U2af2	7079.05	0.245242	0.0718492	3.41329	0.000641826	0.00960913
Zfp704	1085.63	-0.36492	0.106902	-3.4136	0.000641117	0.00960913
Caprin1	3725.74	-0.285634	0.0837219	-3.41171	0.000645578	0.00965173
Uap1l1	713.862	0.389676	0.114249	3.41077	0.000647796	0.00967351
Hint1	5668.76	0.278358	0.0816323	3.40991	0.000649849	0.0096819
Zap70	315.738	0.429783	0.12604	3.40989	0.000649884	0.0096819
Mark2	5427.33	0.240254	0.0704702	3.4093	0.000651306	0.00969171
Mrps34	2433.21	0.291668	0.0855722	3.40845	0.00065334	0.00971059
Atp11a	1152.17	-0.333741	0.0979629	-3.40681	0.000657261	0.00975744
Mob3b	97.7919	-0.557013	0.163523	-3.40634	0.000658411	0.00976309
Arid5b	172.981	-0.537022	0.157681	-3.40576	0.000659807	0.00977238
Rapgef4	8040.21	-0.268958	0.0790678	-3.40161	0.000669891	0.00991017
Plppr2	15499.1	0.227425	0.0668847	3.40026	0.000673227	0.00992876
Sema6a	433.917	-0.405248	0.119181	-3.40026	0.000673209	0.00992876
Tcaf1	5764.16	-0.26695	0.0785114	-3.40015	0.000673494	0.00992876
Ccdc106	1768.53	0.315179	0.0927505	3.39814	0.000678457	0.00997875
Map2k2	4301.02	0.258881	0.0761773	3.3984	0.000677801	0.00997875
Hectd1	2236.66	-0.319406	0.0940499	-3.39614	0.000683443	0.0100404
Ano3	1841.5	-0.318371	0.0937651	-3.39542	0.000685246	0.0100553
Mknk2	1927.55	0.327938	0.0966461	3.39318	0.000690857	0.0101259
Zbtb33	426.387	-0.414934	0.122305	-3.39262	0.000692277	0.010135
Ccdc85a	1819.09	-0.323531	0.0953733	-3.39225	0.000693199	0.0101368
Hspa4	5078.33	-0.256755	0.0757088	-3.39135	0.000695487	0.0101462
Ift46	1168.66	0.331362	0.0977041	3.39148	0.000695155	0.0101462
Uhmk1	5622.55	-0.279306	0.0823656	-3.39106	0.000696234	0.0101462
Rpl13a	28817.6	0.345136	0.101851	3.38863	0.000702439	0.0102248
Dsp	954.28	-0.359319	0.106066	-3.38769	0.000704848	0.0102481
Ntrk2	12648.4	-0.273714	0.0808188	-3.38676	0.000707225	0.0102592
Pgp	3883.17	0.285595	0.0843261	3.38679	0.000707148	0.0102592
Nyap2	266.987	-0.471751	0.139336	-3.3857	0.000709978	0.0102786
Pde10a	1096.2	-0.354309	0.104651	-3.38562	0.00071018	0.0102786
Ifi27	1742.26	0.309357	0.0913914	3.38497	0.000711868	0.0102913
Rab31	1604.98	-0.328952	0.0972122	-3.38386	0.000714743	0.0103126
Wdr34	1239.9	0.319985	0.0945644	3.38378	0.000714965	0.0103126
Agfg2	2815.99	0.278876	0.0824395	3.38279	0.000717535	0.0103262
Fam171b	5411.59	-0.267855	0.0791786	-3.38293	0.000717179	0.0103262
Enc1	21614.9	-0.248324	0.0734299	-3.38178	0.000720173	0.0103524
Ndufa6	2521.04	0.321303	0.0950263	3.3812	0.000721695	0.0103625
1110065P20Rik	2316.66	0.335526	0.0992552	3.38044	0.000723706	0.0103797
Cdc37l1	2313.73	-0.263116	0.0778445	-3.38002	0.000724814	0.0103838
Tspyl5	872.393	-0.363577	0.107584	-3.37947	0.000726255	0.0103927
Gsk3b	3895.58	-0.280292	0.0829532	-3.37892	0.000727711	0.0104018
Ercc6l2	293.109	-0.449547	0.133071	-3.37825	0.000729497	0.0104039
Ncln	3143.79	0.252878	0.0748508	3.37843	0.000729007	0.0104039
Chrna7	197.501	-0.53888	0.159586	-3.37674	0.000733495	0.0104375
Man1a2	1577.53	-0.299822	0.088787	-3.37687	0.000733158	0.0104375
Ltn1	843.336	-0.360297	0.106713	-3.37633	0.000734591	0.0104414
Psmb4	5735.54	0.256376	0.0759457	3.37578	0.000736054	0.0104505
Mrpl37	1493.47	0.294544	0.0872664	3.37523	0.000737547	0.01046
Atxn1l	907.637	-0.334455	0.099108	-3.37465	0.000739085	0.0104701
Ap1s1	11268.8	0.233256	0.0691405	3.37365	0.000741785	0.0104966
Pcbd2	473.743	0.415419	0.123184	3.37234	0.000745328	0.010535
Tenm1	172.04	-0.555955	0.164902	-3.37142	0.000747813	0.0105584
Aspscr1	1650.65	0.285316	0.0846372	3.37104	0.000748845	0.0105612
Msi2	2173.78	-0.271853	0.0806593	-3.37038	0.000750647	0.0105749
Fis1	4554.34	0.258372	0.0766777	3.36958	0.000752817	0.0105937
Dgcr6	2687.1	0.294512	0.0874149	3.36913	0.000754071	0.0105967
Tmem267	647.606	-0.415702	0.123394	-3.3689	0.000754699	0.0105967
Cntrl	202.38	-0.496286	0.147342	-3.36826	0.000756432	0.0106077
Eps15	4470.67	-0.273849	0.0813121	-3.36788	0.000757497	0.0106077
Sbno1	2496.96	-0.331265	0.0983655	-3.3677	0.000757991	0.0106077
Pgs1	2811.37	0.271511	0.0806622	3.36603	0.000762587	0.0106603
Cramp1l	734.292	-0.347443	0.103239	-3.36541	0.000764294	0.0106724
Edil3	1703.13	-0.324693	0.09649	-3.36505	0.000765309	0.0106748
Cdh11	1213.84	-0.357716	0.106361	-3.36322	0.000770383	0.010702
Cpt1c	5832.67	0.274446	0.0815911	3.36368	0.00076912	0.010702
Hipk1	2340.11	-0.288744	0.0858378	-3.36383	0.000768695	0.010702
Mib2	4817.88	0.266975	0.0793828	3.36313	0.000770632	0.010702
Sft2d2	733.976	-0.342366	0.101827	-3.36222	0.000773181	0.0107257
Phf20l1	703.564	-0.446968	0.132991	-3.36089	0.000776915	0.0107657
Neurl1a	13622.7	0.332714	0.0990719	3.35831	0.000784203	0.0108548
Trpc5	602.5	-0.380973	0.113478	-3.35723	0.000787268	0.0108854
Arhgap12	1098.9	-0.37205	0.110879	-3.35545	0.000792368	0.010944
Sf3b5	1982.67	0.306508	0.0914116	3.35306	0.000799242	0.0110269
Rnf126	4102.87	0.270062	0.0805582	3.35239	0.000801181	0.0110297
Zc3h13	1690.92	-0.322881	0.0963065	-3.35263	0.000800465	0.0110297
Ltbp4	3952.06	0.392894	0.117274	3.35021	0.000807495	0.0111046
Upf1	3647.05	0.314522	0.0938947	3.34974	0.000808886	0.0111117
Ckb	53005.2	0.242711	0.0724857	3.3484	0.000812791	0.0111532
Sema4g	835.135	0.340655	0.101768	3.34737	0.000815818	0.0111827
Gm20594	19716.2	0.385352	0.115151	3.3465	0.000818397	0.0111939
Tesk1	5100.72	0.264499	0.0790319	3.34673	0.000817697	0.0111939
Rpl8	14708.4	0.275842	0.0824412	3.34592	0.000820089	0.0112049
Csnk1g1	732.805	-0.392153	0.117218	-3.3455	0.000821332	0.0112099
Atp5j	6862.96	0.275361	0.0823173	3.34511	0.000822499	0.0112137
Gdi1	21880.8	0.257344	0.0769557	3.34406	0.000825618	0.0112442
Fam8a1	455.246	-0.466974	0.139677	-3.34324	0.000828075	0.0112535
Gabrb3	5693.94	-0.259741	0.0776897	-3.34332	0.000827826	0.0112535
Tmem33	1777.25	-0.297755	0.0890951	-3.34199	0.000831809	0.0112921
Exoc6b	2981.5	-0.311115	0.0931332	-3.34053	0.000836175	0.0113272
Nlgn1	1369.51	-0.301862	0.0903575	-3.34075	0.000835527	0.0113272
Ubxn2a	478.026	-0.395807	0.118513	-3.33976	0.000838494	0.0113465
Clvs1	807.482	-0.355103	0.106343	-3.33923	0.000840105	0.0113562
Arfgef2	1445.34	-0.316866	0.0949447	-3.33737	0.000845745	0.0113839
C1ra	95.3863	0.54001	0.161805	3.33741	0.000845619	0.0113839
Clic4	1699.41	-0.358598	0.107444	-3.33754	0.00084524	0.0113839
Otub1	12486.9	0.251806	0.0754345	3.33807	0.000843631	0.0113839
Plekha5	690.138	-0.386942	0.115954	-3.33702	0.000846825	0.0113864
Sesn3	267.77	-0.507156	0.152059	-3.33527	0.000852162	0.0114455
Stub1	6248.62	0.249996	0.0749615	3.33499	0.000853028	0.0114455
Usf1	2995.57	0.269928	0.0809606	3.33406	0.000855874	0.0114716
Apc2	7523.26	0.382114	0.114649	3.33291	0.00085943	0.0115029
Trp53bp1	2249.33	-0.30413	0.0912559	-3.33272	0.000860021	0.0115029
Asap2	990.12	-0.319962	0.0960421	-3.33148	0.000863857	0.0115414
Dock5	188.033	-0.507246	0.152284	-3.33091	0.00086563	0.0115414
Iars	1031.65	-0.31409	0.0942895	-3.33113	0.000864952	0.0115414
Mef2c	2265.89	-0.355293	0.106777	-3.32743	0.000876512	0.0116743
Hook3	1040.6	-0.390086	0.117263	-3.32659	0.000879156	0.0116957
Map9	1547.35	-0.328142	0.0986499	-3.32633	0.000879967	0.0116957
Gpaa1	1704.61	0.273284	0.0821814	3.32538	0.000882986	0.0117113
Zfp966	127.129	-0.550806	0.165637	-3.32538	0.000882982	0.0117113
Slc38a7	1657.64	0.353977	0.106503	3.32365	0.000888489	0.011772
Carm1	3357.75	0.271603	0.0817548	3.32217	0.000893208	0.0118099
Ep400	1898.36	-0.289299	0.0870776	-3.32231	0.000892762	0.0118099
Sv2b	7950.08	-0.268784	0.0809144	-3.32183	0.000894301	0.011812
Dusp1	795.381	0.545921	0.164394	3.32082	0.000897548	0.0118426
Nrp2	1256.58	-0.356303	0.10732	-3.32	0.000900179	0.0118527
Slc16a7	572.755	-0.38962	0.117349	-3.32019	0.000899575	0.0118527
Vldlr	1200.04	-0.335814	0.101196	-3.31845	0.000905174	0.0119061
Crtc1	14674.5	0.322089	0.0970814	3.31772	0.000907549	0.011925
Rpl36a	3212.88	0.302129	0.0911035	3.31632	0.000912109	0.0119725
Magi2	1888.77	-0.302974	0.09137	-3.3159	0.000913479	0.0119781
Pcsk1	352.562	-0.426138	0.128536	-3.31533	0.000915361	0.0119904
Ank2	10262.2	-0.286312	0.0863941	-3.31403	0.000919632	0.0119968
Gnal	2661.98	-0.309698	0.0934483	-3.31412	0.000919333	0.0119968
Rplp1	24243.6	0.309546	0.0933963	3.31432	0.000918648	0.0119968
Tpgs1	2901.68	0.26466	0.0798463	3.31461	0.0009177	0.0119968
Setd2	980.251	-0.334993	0.101197	-3.31032	0.000931879	0.0121441
Fbxo31	6948.21	0.261211	0.0789175	3.30992	0.000933233	0.0121486
Rtn2	4586.7	0.296266	0.0895158	3.30965	0.000934136	0.0121486
Usp21	1587.36	0.292737	0.0884618	3.30919	0.000935653	0.0121558
Ube4a	1251.55	-0.321199	0.0970811	-3.30856	0.000937763	0.0121708
Poc5	504.479	-0.390502	0.118039	-3.30825	0.000938803	0.0121718
Endod1	2478.59	-0.271783	0.0822237	-3.3054	0.000948397	0.0122769
Ppm1h	2139.66	-0.262979	0.0795704	-3.30499	0.00094981	0.0122769
Psg16	1214.15	-0.299403	0.090591	-3.305	0.000949764	0.0122769
Ndst4	143.335	-0.534741	0.161828	-3.30437	0.000951903	0.0122915
Kcnc2	1819.31	-0.285731	0.086535	-3.30192	0.000960271	0.0123743
Sept9	5793.94	0.28414	0.0860518	3.30197	0.000960094	0.0123743
Tomm40	4084.79	0.260392	0.0788726	3.30142	0.000961968	0.0123836
Kctd12	3436.4	-0.292151	0.088517	-3.30051	0.0009651	0.0124114
Ndufb7	2979.2	0.268393	0.0813332	3.29993	0.000967104	0.0124245
Kif13a	639.789	-0.36531	0.110732	-3.29906	0.000970103	0.0124439
Pdxp	7996.63	0.23261	0.0705109	3.29892	0.000970568	0.0124439
Arid1a	3167.15	-0.277654	0.0842068	-3.29729	0.000976238	0.0125039
Lgals3bp	669.218	0.439211	0.133235	3.29651	0.000978958	0.0125261
Dcun1d4	1774.77	-0.281651	0.085458	-3.29578	0.000981483	0.0125399
Ptpa	8654.25	0.247476	0.0750921	3.29563	0.000982008	0.0125399
Rps20	4759.02	0.271383	0.0823843	3.29411	0.000987341	0.0125953
Capn5	2843.16	0.316252	0.096025	3.29343	0.000989732	0.012598
Ralgapb	2412.41	-0.295052	0.0895949	-3.29317	0.000990629	0.012598
Rpl23a	8564.16	0.292483	0.0888216	3.29292	0.000991522	0.012598
Zfr2	2566.55	0.259002	0.0786392	3.29355	0.000989311	0.012598
Mdga2	696.566	-0.356682	0.108332	-3.29248	0.000993081	0.0126052
Ncdn	140548	0.257238	0.0781612	3.29112	0.000997893	0.0126536
Tcea2	790.465	0.331928	0.100877	3.29043	0.00100033	0.0126718
Rtca	1467.49	0.300875	0.0914525	3.28996	0.00100201	0.0126805
Tmed8	883.407	-0.37413	0.11376	-3.28878	0.00100622	0.0127211
Rps6ka4	2200.73	0.306341	0.0931955	3.28708	0.00101233	0.0127856
Sh3gl1	1978.6	0.269466	0.0820083	3.28584	0.0010168	0.0128292
Fam217b	337.407	-0.427823	0.130243	-3.28481	0.00102051	0.0128632
Tmem229a	1272.85	-0.33288	0.101474	-3.28044	0.00103645	0.0130513
Fos	318.61	0.490782	0.14974	3.27756	0.0010471	0.0131723
Nr2f6	2135	0.298803	0.0912046	3.27618	0.00105222	0.0132236
Kifc2	26454.5	0.266529	0.0813794	3.27514	0.0010561	0.0132592
Ndufs3	3745.2	0.267984	0.0818896	3.27251	0.00106597	0.0133427
Ppargc1b	535.036	-0.392289	0.119864	-3.27278	0.00106497	0.0133427
Ptms	40205.2	0.27167	0.0830223	3.27225	0.00106696	0.0133427
Spryd3	8851.7	0.223609	0.0683311	3.27243	0.00106626	0.0133427
Adamtsl4	339.415	-0.461951	0.141226	-3.271	0.00107168	0.0133508
Bod1l	1028	-0.377659	0.115435	-3.27162	0.00106934	0.0133508
Kbtbd11	6874.74	-0.278067	0.0850179	-3.27069	0.00107286	0.0133508
Lmf2	719.632	0.369475	0.112957	3.27092	0.00107199	0.0133508
Pfdn5	4498.32	0.261794	0.0800398	3.2708	0.00107242	0.0133508
Vps51	3090.62	0.29453	0.0901515	3.26706	0.00108671	0.0135099
Get4	2625.8	0.257969	0.0790094	3.26503	0.00109451	0.0135795
Gpr158	2023.4	-0.312318	0.0956583	-3.26493	0.0010949	0.0135795
Ppip5k2	273.817	-0.447865	0.137181	-3.26477	0.00109552	0.0135795
Ric1	609.534	-0.421112	0.129006	-3.26429	0.00109739	0.0135895
Cspg5	12569.6	0.260879	0.0799418	3.26336	0.00110098	0.0136074
Tsen34	3859.04	0.275653	0.0844644	3.26354	0.0011003	0.0136074
Atp6v1f	4298.56	0.264933	0.0812337	3.26138	0.00110873	0.0136898
Elob	5535.55	0.283085	0.0868174	3.26069	0.00111141	0.0137096
Eif3k	3374.72	0.245938	0.0754419	3.25997	0.00111423	0.013731
Smg1	1922.37	-0.40795	0.125179	-3.25894	0.00111829	0.0137676
Cck	14982.8	0.289409	0.0888225	3.25829	0.00112088	0.0137861
Ctnna2	1805.31	-0.261723	0.080343	-3.25757	0.00112369	0.013794
Sgsm3	2397.61	0.2928	0.0898807	3.25765	0.00112339	0.013794
C1qtnf4	10889.2	0.287547	0.0882944	3.25668	0.00112723	0.0138241
Tmem132a	10646.1	0.271536	0.0833944	3.25605	0.00112974	0.0138415
Actr1b	9180.58	0.24689	0.075855	3.25477	0.00113486	0.0138908
Stxbp5	2111.85	-0.284183	0.087332	-3.25405	0.00113773	0.0139125
Erbb4	782.752	-0.437026	0.134343	-3.25305	0.00114175	0.0139482
Gm6710	141.899	-0.491961	0.151251	-3.25261	0.0011435	0.0139509
Kdm2a	1756.66	-0.286924	0.0882252	-3.25217	0.00114526	0.0139509
S1pr5	576.986	-0.371409	0.114194	-3.25244	0.00114421	0.0139509
Ndufc2	3403.13	0.272433	0.0837968	3.25112	0.00114953	0.0139894
Ddrgk1	2999.49	0.258289	0.0794818	3.24967	0.0011554	0.0140474
Fam120aos	868.191	0.353331	0.108802	3.24747	0.00116438	0.0141295
Npc1	1541.52	-0.309422	0.0952766	-3.24762	0.00116375	0.0141295
Gria3	3281.82	-0.298436	0.0919666	-3.24504	0.00117432	0.014223
Zdhhc18	1336.24	0.364742	0.112399	3.24507	0.00117423	0.014223
Kcnk9	806.719	-0.426519	0.131471	-3.2442	0.00117782	0.0142517
Tecr	15787.8	0.255921	0.0789022	3.24353	0.0011806	0.0142582
Zfp608	728.901	-0.336784	0.103828	-3.24367	0.00118	0.0142582
Rps26	4937.55	0.298466	0.0920359	3.24293	0.00118308	0.0142745
Fads2	8142.51	0.282806	0.0873178	3.23881	0.00120029	0.0144685
Stk32b	257.404	0.482424	0.149046	3.23674	0.00120903	0.0145513
Vars	2373.69	0.29208	0.0902494	3.23637	0.00121061	0.0145513
Wdtc1	5636.96	0.31244	0.0965375	3.23646	0.00121021	0.0145513
Egln2	4541.08	0.269895	0.0834428	3.23449	0.00121859	0.0146335
Slc36a4	1005.81	-0.320066	0.0989792	-3.23367	0.00122211	0.0146618
Fnip1	807.146	-0.358601	0.110927	-3.23277	0.00122596	0.0146866
Otud4	823.26	-0.330166	0.102152	-3.23211	0.0012288	0.0146866
Rps12	5749	0.29741	0.0920051	3.23254	0.00122693	0.0146866
Urod	1449.51	0.288593	0.0892871	3.23219	0.00122844	0.0146866
Glrx5	3017.94	0.288768	0.0893889	3.23047	0.00123586	0.014757
Ksr2	416.136	-0.497352	0.154041	-3.22869	0.00124357	0.0148352
Rxfp1	177.282	-0.531632	0.16473	-3.2273	0.00124963	0.0148934
Setbp1	638.262	-0.39047	0.12103	-3.22622	0.00125436	0.0149358
Atp2c1	2770.44	-0.267645	0.0829968	-3.22476	0.0012608	0.0149778
Eif5a	13797.9	0.225418	0.0699093	3.22443	0.00126224	0.0149778
Kcna6	2105.45	-0.261853	0.0811955	-3.22497	0.00125986	0.0149778
Ndufb8	5799.21	0.241651	0.0749459	3.22435	0.00126261	0.0149778
Tbc1d22a	1549.91	0.303729	0.0942085	3.22401	0.0012641	0.0149787
Trio	3785.79	-0.28621	0.0887805	-3.22379	0.00126505	0.0149787
Smarca5	1145.34	-0.304735	0.0945724	-3.22224	0.00127192	0.0150461
Rpl24	6718.06	0.24122	0.0748743	3.22167	0.00127444	0.0150619
Dzank1	3133.52	-0.299851	0.093121	-3.22001	0.00128185	0.0151213
Hspa2	2737.38	0.333665	0.10362	3.22009	0.0012815	0.0151213
Slc4a8	2573.99	-0.298295	0.0926672	-3.21899	0.00128643	0.0151612
Nr2c2	923.013	-0.533145	0.165661	-3.21828	0.00128961	0.0151846
Coq7	1376.86	0.293684	0.0912736	3.21763	0.00129257	0.0152053
Atrnl1	1853.94	-0.315242	0.0980024	-3.21668	0.00129683	0.0152414
Rictor	809.895	-0.334622	0.104062	-3.21561	0.00130168	0.0152701
Rps9	9836.99	0.23829	0.0741007	3.21575	0.00130103	0.0152701
Gtf3a	941.56	0.323974	0.100796	3.21415	0.00130833	0.0153339
Lrp8	1446.22	-0.275034	0.085588	-3.21346	0.00131144	0.0153562
Arid4b	624.923	-0.379033	0.117961	-3.21319	0.00131267	0.0153565
Podxl2	7716.96	0.243956	0.0759495	3.21209	0.00131774	0.0154015
Lrrc24	1251.97	0.312393	0.0972708	3.21158	0.00132008	0.0154042
Med13l	1995.92	-0.359691	0.112001	-3.21151	0.00132039	0.0154042
Usp20	4623.34	0.310717	0.0967925	3.21013	0.00132674	0.015464
Cbx7	2338.13	0.251688	0.0784289	3.20913	0.00133139	0.0155016
Cope	3912.03	0.234457	0.0730707	3.20863	0.00133371	0.0155016
Gspt1	2171.21	-0.266615	0.0831063	-3.20812	0.00133607	0.0155016
Lpar1	593.501	-0.38391	0.119643	-3.20881	0.00133286	0.0155016
Tmem47	1998.95	-0.292382	0.091136	-3.20819	0.00133573	0.0155016
Ap2b1	10699.5	-0.231764	0.0722604	-3.20735	0.00133965	0.0155276
Il1rap	933.017	-0.327181	0.102017	-3.20711	0.00134076	0.0155276
Zyx	1563.46	0.284098	0.0885989	3.20657	0.00134329	0.0155427
Zbtb45	1060.68	0.293395	0.0915306	3.20542	0.00134863	0.0155904
Gng7	9694.97	0.271249	0.0846345	3.20495	0.00135086	0.0156019
Akr1a1	11620	0.21989	0.068641	3.20348	0.00135776	0.0156611
Gabpb2	479.456	-0.409828	0.127938	-3.20334	0.00135845	0.0156611
Prmt1	3178.16	0.248224	0.0775081	3.20256	0.00136212	0.0156891
Arel1	3205.65	-0.275956	0.0861893	-3.20175	0.00136598	0.0157012
Bzw1	2637.44	-0.267212	0.0834729	-3.20118	0.00136867	0.0157012
Htr4	192.94	-0.46434	0.145035	-3.20158	0.00136678	0.0157012
Mink1	21534.8	0.288444	0.0901171	3.20077	0.00137059	0.0157012
Pdlim4	371.513	0.39568	0.123619	3.20079	0.00137052	0.0157012
Ssbp4	6931.65	0.275027	0.0859122	3.20126	0.00136829	0.0157012
Lrba	645.777	-0.337773	0.105564	-3.19971	0.00137567	0.015731
Sorcs3	887.108	-0.363203	0.113504	-3.19991	0.00137471	0.015731
Arrb2	2149.42	0.259213	0.0810494	3.19821	0.00138283	0.0157716
Cacnb1	7721.3	0.261997	0.0819204	3.19819	0.00138295	0.0157716
Rusc1	5600.35	0.277623	0.0867935	3.19867	0.00138064	0.0157716
E330009J07Rik	1069.14	-0.357316	0.11176	-3.19719	0.00138774	0.0158121
Casc4	1739.89	-0.264756	0.0828522	-3.19552	0.00139578	0.0158228
Epb41l4aos	290.295	0.416324	0.13035	3.1939	0.00140365	0.0158228
Ergic3	5391.47	0.228155	0.0714318	3.19402	0.00140305	0.0158228
Gad1	6378.45	-0.244488	0.0765172	-3.1952	0.00139735	0.0158228
Kcnj10	3789.55	-0.231749	0.0725255	-3.19541	0.0013963	0.0158228
Lrrn1	1645.6	-0.26993	0.0845039	-3.1943	0.00140171	0.0158228
Map3k5	619.966	-0.392712	0.122943	-3.19427	0.00140183	0.0158228
Mypop	2793.19	0.273686	0.085683	3.19416	0.00140236	0.0158228
Nktr	1662.56	-0.35146	0.109946	-3.19667	0.00139026	0.0158228
Rims1	2895.1	-0.29606	0.092673	-3.19467	0.00139992	0.0158228
Tasor	687.196	-0.372919	0.116737	-3.19452	0.00140065	0.0158228
Zfp169	147.082	-0.499396	0.156283	-3.19547	0.00139606	0.0158228
Gprasp1	8232.36	-0.268161	0.0840019	-3.19233	0.00141132	0.0158811
Zdhhc17	1699.42	-0.28216	0.0883803	-3.19256	0.00141016	0.0158811
Csrnp3	1407.7	-0.304235	0.0953134	-3.19195	0.00141317	0.0158879
Arfgef1	1635.84	-0.284097	0.0890405	-3.19065	0.00141953	0.0159311
Creb1	806.866	-0.346128	0.108475	-3.19085	0.00141853	0.0159311
Adam22	2987.4	-0.317387	0.0995258	-3.18899	0.00142769	0.0160085
Hsp90aa1	19505.6	-0.24121	0.0756699	-3.18767	0.00143425	0.0160537
Tenm3	2223.91	-0.324234	0.101713	-3.18775	0.00143383	0.0160537
Trim46	4245.78	0.248544	0.0779856	3.18705	0.00143732	0.016074
Jakmip2	899.2	-0.312844	0.0981868	-3.18621	0.00144149	0.0161063
Astn1	4318.99	-0.279647	0.0877977	-3.18513	0.00144688	0.0161331
Atxn1	1612.24	-0.276296	0.0867692	-3.18426	0.00145124	0.0161331
Hras	5039	0.235153	0.0738611	3.18372	0.00145397	0.0161331
Rem2	715.474	0.355566	0.111683	3.1837	0.00145405	0.0161331
Rpl30	8126.22	0.269265	0.0845487	3.18473	0.00144889	0.0161331
Smcr8	783.076	-0.328565	0.103188	-3.18415	0.0014518	0.0161331
Strn4	9692.71	0.254779	0.0800036	3.1846	0.00144954	0.0161331
Taf6l	583.299	0.350742	0.110114	3.18526	0.00144624	0.0161331
Tpr	1730.53	-0.277068	0.087069	-3.18217	0.00146178	0.0162046
Edem3	775.695	-0.367749	0.115589	-3.18151	0.00146507	0.016227
Dock3	3947.04	-0.287083	0.0902678	-3.18034	0.001471	0.0162567
Htt	3562.52	-0.273015	0.0858374	-3.18061	0.00146965	0.0162567
Prr14l	1284.72	-0.290824	0.0914475	-3.18023	0.00147159	0.0162567
Aff3	1339.78	-0.302883	0.0952643	-3.17939	0.00147583	0.0162611
B4galnt1	5865.15	0.232038	0.0729782	3.17955	0.00147502	0.0162611
Ubl5	3542.68	0.300659	0.094562	3.1795	0.00147532	0.0162611
Fxyd6	4603.8	0.361527	0.113741	3.17852	0.00148029	0.0162961
Cacna1b	2434.58	-0.274845	0.0866194	-3.17302	0.00150861	0.0164446
Dhx33	1380.19	-0.319542	0.100697	-3.1733	0.00150714	0.0164446
Fam131a	24289.2	0.238511	0.0751894	3.17214	0.0015132	0.0164446
Gm2192	171.954	-0.483106	0.152234	-3.17345	0.00150638	0.0164446
Heatr1	510.917	-0.401049	0.126429	-3.17214	0.00151322	0.0164446
Igf1r	1537.31	-0.290035	0.0913679	-3.17437	0.00150164	0.0164446
Jph3	19394.8	0.31429	0.0989874	3.17505	0.00149809	0.0164446
Med12l	650.802	-0.389554	0.122713	-3.17452	0.00150085	0.0164446
Pfkfb3	721.07	-0.370618	0.116767	-3.174	0.00150351	0.0164446
Plekhm2	4792.2	0.336579	0.10602	3.17467	0.00150008	0.0164446
Ppp1r3g	413.474	0.468644	0.147704	3.17286	0.00150945	0.0164446
Rpl14	10430.7	0.287739	0.0906097	3.17559	0.00149533	0.0164446
Rpl37	7497.04	0.282589	0.089036	3.17387	0.0015042	0.0164446
Thoc2	636.674	-0.396458	0.124869	-3.17499	0.00149839	0.0164446
Xpr1	2321.77	-0.281038	0.0885887	-3.17239	0.00151192	0.0164446
Cacng8	8884.82	0.26963	0.0850232	3.17126	0.0015178	0.0164521
Rcbtb1	818.517	-0.339438	0.107031	-3.1714	0.00151705	0.0164521
Rps11	8852.84	0.257298	0.0811228	3.1717	0.00151548	0.0164521
Rps14	15150.4	0.239683	0.0756061	3.17016	0.00152354	0.0164973
Tcp11l1	230.433	-0.454082	0.143245	-3.16997	0.00152456	0.0164973
Ireb2	872.063	-0.344164	0.108603	-3.16899	0.00152967	0.0165385
Ndufs7	5237.79	0.297955	0.0940712	3.16733	0.00153845	0.016591
Top3b	973.145	0.311339	0.09829	3.16756	0.00153726	0.016591
Zfp62	447.432	-0.362505	0.114442	-3.16758	0.00153711	0.016591
Rplp2	6155.9	0.230213	0.0726923	3.16695	0.00154045	0.0165984
Ctnnd1	1208.56	-0.279899	0.0884098	-3.16592	0.00154592	0.0166368
Hk1	20792.3	0.285532	0.0901931	3.16579	0.00154664	0.0166368
Cul7	1020.6	0.373412	0.118006	3.16435	0.00155431	0.0167034
Psmb1	4210.81	0.230521	0.0728545	3.16413	0.00155546	0.0167034
Aplp1	76874	0.253198	0.0800588	3.16266	0.00156337	0.0167741
Bscl2	3232.64	0.258772	0.0818361	3.16208	0.00156646	0.0167894
Tmcc2	15864	0.313165	0.0990434	3.1619	0.00156744	0.0167894
Pkn1	1635.43	0.31695	0.100248	3.16164	0.00156881	0.01679
Pex5l	4381.26	-0.305211	0.0965473	-3.16126	0.00157086	0.0167978
Sult4a1	22156.9	0.219323	0.0693845	3.16097	0.00157242	0.0168003
Lcor	466.32	-0.375085	0.118674	-3.16065	0.00157419	0.0168051
Chn2	416.647	-0.399229	0.126353	-3.15963	0.00157969	0.0168496
Tubg2	1701.72	0.259453	0.0821443	3.15851	0.00158579	0.0169005
Cox7a2l	4467.49	0.276215	0.0874737	3.15769	0.00159022	0.0169051
Pcdhb7	192.164	-0.450661	0.142706	-3.15798	0.00158868	0.0169051
Sec24a	235.532	-0.435959	0.138059	-3.15777	0.00158979	0.0169051
Pmm1	6354.46	0.224942	0.0712505	3.15706	0.00159368	0.0169277
Dido1	1356.27	-0.336063	0.106466	-3.15652	0.00159664	0.0169315
Dnm1	61787	0.216089	0.0684583	3.15651	0.0015967	0.0169315
Gabrb1	3191.55	-0.286092	0.0906595	-3.15568	0.00160124	0.0169371
Pdzd8	1045.39	-0.312586	0.099049	-3.15587	0.00160018	0.0169371
Rps25	7028.06	0.247103	0.0782966	3.15599	0.00159952	0.0169371
Ckap5	2795.99	-0.280311	0.0888416	-3.15517	0.00160402	0.0169383
Katnal1	1851.56	-0.267233	0.0846921	-3.15535	0.00160308	0.0169383
Ppp1r37	8113.16	0.243625	0.0772615	3.15326	0.0016146	0.0170217
Zc3h12c	252.986	-0.423269	0.134232	-3.15326	0.00161456	0.0170217
Gstz1	1019.95	0.311703	0.0988827	3.15225	0.0016202	0.0170665
Psmb5	5821.11	0.219428	0.0696268	3.15148	0.00162443	0.0170969
Samd1	1385.66	0.281278	0.0892928	3.15006	0.00163236	0.0171598
Tmem205	752.626	0.330729	0.104996	3.14993	0.00163311	0.0171598
Adam10	1313.84	-0.307716	0.0977013	-3.14956	0.00163517	0.0171599
Surf4	2747.67	0.288295	0.0915385	3.14944	0.00163582	0.0171599
Fbf1	3250.28	0.326856	0.103816	3.14841	0.00164162	0.0171843
Sf3b1	3321.22	-0.279957	0.08892	-3.14841	0.0016416	0.0171843
Ssh3	1033.85	0.310585	0.0986514	3.1483	0.00164221	0.0171843
Ankrd34b	366.86	-0.41153	0.130729	-3.14796	0.00164414	0.0171904
Trim3	4875.51	0.234991	0.0746736	3.1469	0.00165009	0.0172384
Abat	4861.49	-0.254738	0.0809748	-3.14589	0.00165583	0.0172624
Ankrd45	817.727	-0.344247	0.109431	-3.14578	0.00165647	0.0172624
Ssbp3	6602.75	0.274234	0.0871626	3.14623	0.00165389	0.0172624
Cbx4	2200.91	0.27319	0.0868839	3.14431	0.00166476	0.0172693
Dll4	111.504	0.517082	0.164437	3.14456	0.00166339	0.0172693
Gsk3a	12407.9	0.226164	0.0719302	3.14422	0.0016653	0.0172693
Lfng	877.073	0.42626	0.13555	3.14467	0.00166276	0.0172693
Luzp1	1916.57	-0.287648	0.0914721	-3.14466	0.00166281	0.0172693
Plppr4	6246.37	-0.273847	0.0870677	-3.14522	0.00165962	0.0172693
Cx3cr1	1253.18	-0.284969	0.0906516	-3.14357	0.00166903	0.0172798
Slc3a2	5031.46	0.301309	0.0958479	3.14362	0.00166874	0.0172798
Npas1	818.149	0.327563	0.104226	3.14283	0.00167326	0.0173094
Akap13	1445.21	-0.328657	0.104628	-3.14119	0.00168262	0.0173652
Stt3b	1834.25	-0.261123	0.0831203	-3.14151	0.00168081	0.0173652
Thra	51494.2	0.257481	0.0819699	3.14117	0.00168275	0.0173652
Zfp523	4451.33	0.285676	0.0910615	3.13717	0.00170584	0.0175892
9930021J03Rik	704.802	-0.399282	0.127326	-3.1359	0.00171327	0.0175939
Dmtn	16652.1	0.209708	0.0668546	3.13678	0.00170817	0.0175939
Dnal1	2396.59	-0.329508	0.105059	-3.13641	0.00171032	0.0175939
Gpd2	2805.4	-0.259857	0.0828624	-3.136	0.00171267	0.0175939
Mecp2	2518.64	-0.29692	0.0946762	-3.13617	0.00171172	0.0175939
Slc12a9	1729.87	0.293108	0.0934752	3.13567	0.00171462	0.0175939
Trappc6a	288.249	0.40313	0.12858	3.13526	0.00171703	0.0176044
Dcp2	1207.1	-0.302663	0.096545	-3.13494	0.00171887	0.0176091
Notch2	556.3	-0.354047	0.113	-3.13317	0.00172931	0.0177017
Trhde	502.668	-0.391001	0.124827	-3.13234	0.00173422	0.0177376
Wdr6	6887.3	0.35028	0.111899	3.13034	0.00174607	0.0178445
Gas5	2759.63	0.265882	0.0849677	3.12921	0.00175276	0.0178984
Col6a1	1416.48	0.516923	0.165248	3.12817	0.00175898	0.0179476
Ccdc186	806.726	-0.328054	0.104908	-3.12705	0.00176567	0.017977
Cttnbp2	2654.4	-0.31794	0.10168	-3.12686	0.00176684	0.017977
Gm17644	139.911	-0.484202	0.154835	-3.12721	0.00176476	0.017977
Sstr3	1742.59	0.303171	0.0969606	3.12674	0.00176753	0.017977
Bbx	460.583	-0.403728	0.12914	-3.12629	0.00177026	0.0179802
Rpl9	11505.5	0.220404	0.0705016	3.12622	0.00177068	0.0179802
Larp4	704.249	-0.323482	0.103539	-3.12426	0.00178253	0.0180861
Map3k10	14609.3	0.221508	0.0709064	3.12395	0.0017844	0.0180906
Nckipsd	3003.58	0.266279	0.0853086	3.12136	0.00180018	0.0182359
Peg3	1496.91	-0.517005	0.165652	-3.12103	0.00180218	0.0182417
Sgsm2	6291.39	0.345419	0.110697	3.12039	0.00180612	0.0182524
Tmed9	4726.55	0.230134	0.0737516	3.12039	0.00180609	0.0182524
Nek9	1593.39	-0.279978	0.0897552	-3.11935	0.00181248	0.0182994
Synj1	7319.62	-0.253981	0.0814259	-3.11916	0.00181365	0.0182994
Dmpk	784.546	0.35565	0.114106	3.11684	0.00182801	0.0184296
Rps27a	6681.42	0.227628	0.07314	3.11222	0.00185687	0.0187058
Fam189b	1808.63	0.261436	0.0840197	3.11161	0.00186073	0.0187174
Ube2v1	8938.99	0.212873	0.0684134	3.11157	0.00186097	0.0187174
Emc6	1252.88	0.301114	0.0968002	3.11067	0.00186662	0.0187593
Nos3	451.244	0.469666	0.150997	3.11043	0.00186815	0.0187598
Rpl6	12336.2	0.237362	0.0763245	3.10991	0.00187142	0.0187779
Klhl7	1193.01	-0.314451	0.101127	-3.10947	0.00187425	0.0187914
Sash1	1678.16	-0.290413	0.0934296	-3.10836	0.00188128	0.0188469
Strn	1397.43	-0.301018	0.0968839	-3.10699	0.00189002	0.0189196
Dcakd	2031.87	0.293746	0.0945688	3.10617	0.00189529	0.0189574
Gfod1	3239.61	-0.247824	0.0797969	-3.10568	0.00189843	0.0189738
Celf3	7011.11	0.263423	0.0848599	3.10421	0.00190788	0.0190532
Entpd7	215.02	-0.44533	0.143481	-3.10375	0.00191083	0.0190678
Lmln	150.926	-0.480611	0.154871	-3.1033	0.00191373	0.0190817
Asphd2	6093.14	0.25082	0.0808664	3.10166	0.00192439	0.0191282
Slc9a7	1328.95	-0.311596	0.10044	-3.1023	0.00192021	0.0191282
St6galnac6	6199.3	0.250193	0.0806643	3.10165	0.00192443	0.0191282
Trim28	5178.49	0.231847	0.0747455	3.10182	0.00192333	0.0191282
Dnm3	1552.52	-0.30704	0.0990176	-3.10087	0.00192956	0.0191493
Nnat	16534.4	0.35383	0.114099	3.10109	0.0019281	0.0191493
Gpr137	4883.17	0.222096	0.0716311	3.10055	0.00193161	0.0191546
Rpl11	9897.76	0.221404	0.071418	3.10011	0.00193448	0.0191681
Mbd6	2780.25	0.273629	0.0882721	3.09984	0.00193625	0.0191706
Prpf40a	671.294	-0.335816	0.108364	-3.09896	0.00194199	0.0191976
Ptpn3	1710.37	-0.310905	0.100323	-3.09904	0.0019415	0.0191976
Slc2a8	873.907	0.30334	0.0978953	3.09862	0.00194425	0.019205
Morn4	2735.59	0.26003	0.0839267	3.0983	0.00194636	0.0192109
Far1	1239.86	-0.325606	0.105168	-3.09604	0.00196122	0.0193275
Lemd3	808.867	-0.32293	0.104304	-3.09605	0.00196119	0.0193275
Dctn1	21660.7	0.328864	0.10623	3.09578	0.00196295	0.0193295
Rack1	5951.94	0.231901	0.0749166	3.09545	0.00196512	0.0193359
Nsd2	1190.45	-0.369145	0.119275	-3.0949	0.00196882	0.0193423
Tmx3	911.912	-0.320378	0.103513	-3.09504	0.00196785	0.0193423
Spire2	949.676	0.330321	0.106753	3.09427	0.00197298	0.019366
Zfp933	275.67	0.401324	0.129707	3.09407	0.00197428	0.019366
Pop5	1906.87	0.303503	0.0981186	3.09323	0.00197993	0.0194063
Aldh5a1	2088.3	-0.329892	0.106658	-3.09297	0.00198161	0.0194079
Synpo2	100.057	-0.501279	0.162088	-3.09264	0.00198384	0.0194147
Ehmt2	9894.93	0.27528	0.0890185	3.09239	0.0019855	0.019416
Gm13889	2371.35	0.310796	0.100522	3.09183	0.00198928	0.019438
Slc25a39	2847.46	0.286139	0.0925712	3.09101	0.00199476	0.0194765
Selenow	41388.9	0.256424	0.0829661	3.09071	0.00199677	0.0194812
Rffl	250.434	-0.443323	0.143469	-3.09002	0.0020014	0.0195114
Faah	6341.76	0.245928	0.0796879	3.08614	0.00202772	0.0197335
Gab1	638.77	-0.395752	0.128233	-3.08619	0.00202736	0.0197335
Scaf11	1029.37	-0.332428	0.10773	-3.08575	0.0020304	0.0197335
Tjp1	1499.77	-0.305327	0.0989447	-3.08584	0.0020298	0.0197335
Ptch1	812.212	-0.352102	0.11412	-3.08537	0.002033	0.0197436
Acap3	5689.75	0.253917	0.0823366	3.08389	0.00204314	0.0197505
Bola3	847.169	0.302927	0.0982337	3.08374	0.00204415	0.0197505
Ciao2b	911.893	0.348926	0.113132	3.08424	0.00204074	0.0197505
Hecw1	568.066	-0.398223	0.129139	-3.08368	0.0020446	0.0197505
Lin7a	844.576	-0.329624	0.106892	-3.08371	0.00204437	0.0197505
Yipf6	682.265	-0.323763	0.104965	-3.08449	0.00203904	0.0197505
Zfp738	195.838	-0.507856	0.164636	-3.08472	0.00203745	0.0197505
Cpne5	1031.59	0.298308	0.0967486	3.08333	0.00204699	0.0197586
Spock3	1155.74	-0.354607	0.115024	-3.0829	0.00204995	0.0197721
Katnb1	1878.18	0.286782	0.0930695	3.08137	0.00206047	0.0198585
Fam199x	189.43	-0.441995	0.143472	-3.08071	0.0020651	0.0198854
Zfp787	919.106	0.291831	0.0947344	3.08052	0.0020664	0.0198854
Cirbp	3222.44	0.28159	0.0914431	3.07941	0.00207414	0.0199171
Psme1	1506.79	0.274242	0.0890594	3.07932	0.00207476	0.0199171
Rps21	10259.7	0.237464	0.0771201	3.07914	0.00207597	0.0199171
Stpg1	213.27	-0.441041	0.143222	-3.07942	0.00207402	0.0199171
Ndufb6	2661.39	0.264517	0.0859348	3.07812	0.00208314	0.0199707
Slc15a2	725.123	0.328297	0.106762	3.07502	0.00210486	0.0201637
Fip1l1	901.708	-0.314376	0.102284	-3.07355	0.00211528	0.0202483
Adcy2	3400.18	-0.225239	0.0732919	-3.07317	0.00211797	0.0202588
Ryr3	1334.01	-0.408563	0.132986	-3.07222	0.00212471	0.0203079
Rps13	4631.21	0.249808	0.0813305	3.07152	0.00212974	0.0203407
Cltb	7768.59	0.210168	0.0684345	3.07108	0.00213286	0.0203552
Stxbp6	1923.08	-0.275841	0.089847	-3.07012	0.00213972	0.0204053
Scn3a	691.715	-0.377444	0.122952	-3.06984	0.00214174	0.0204092
Cep290	204.54	-0.461383	0.150334	-3.06904	0.00214746	0.0204331
Zkscan8	317.489	-0.389307	0.126848	-3.06909	0.0021471	0.0204331
Map3k13	311.66	-0.406033	0.132341	-3.06809	0.00215431	0.0204829
Mrps18c	957.999	0.303138	0.0988198	3.06758	0.002158	0.0205026
Psme4	648.133	-0.33421	0.10897	-3.06699	0.0021623	0.0205281
Zfp26	397.753	-0.368349	0.120139	-3.06603	0.00216922	0.0205784
Etl4	1052.79	-0.326143	0.106383	-3.06574	0.00217132	0.0205829
Cox5b	10593.9	0.2468	0.0805207	3.06505	0.00217635	0.0206152
Klhdc3	9694.36	0.22463	0.0733029	3.06441	0.002181	0.0206438
Dok4	924.847	0.296998	0.0969439	3.06361	0.00218687	0.020684
D630003M21Rik	313.312	0.443593	0.14487	3.06201	0.00219854	0.0207326
Pacs2	3192.16	-0.259283	0.0846724	-3.06219	0.00219727	0.0207326
Rassf2	1506.21	-0.281669	0.0919778	-3.06236	0.00219602	0.0207326
Srm	2224.35	0.252383	0.0824146	3.06236	0.002196	0.0207326
Arhgap21	3464.33	-0.294333	0.0961469	-3.06129	0.00220387	0.0207366
Gorasp1	1359.49	0.277101	0.0905077	3.06163	0.00220137	0.0207366
Tmem214	2041.71	0.261681	0.0854767	3.06143	0.0022028	0.0207366
Cops6	4897.41	0.265681	0.0868038	3.0607	0.00220818	0.0207618
Rbbp5	1100.94	-0.294642	0.0962816	-3.06021	0.00221185	0.0207809
Fbxl19	3956.28	0.262912	0.0859741	3.05804	0.00222788	0.0209161
Dtx1	3892.77	0.253044	0.082765	3.05738	0.00223281	0.0209171
Ppp1r9b	107982	0.281179	0.0919562	3.05775	0.00223003	0.0209171
Xpo1	1140.01	-0.307243	0.100493	-3.05736	0.00223293	0.0209171
Fkbp10	378.383	0.40331	0.131987	3.05567	0.00224555	0.0210197
Zfp148	1589.85	-0.261745	0.0856902	-3.05455	0.00225398	0.0210831
Azin2	1266.71	0.300991	0.0985725	3.0535	0.00226188	0.021109
Camk1d	4098.32	-0.260311	0.0853047	-3.05154	0.0022767	0.021109
Camk2n2	4812.06	0.317639	0.104084	3.05174	0.00227516	0.021109
Cops7a	4821.52	0.231667	0.0758756	3.05325	0.00226376	0.021109
Dhx30	4216.75	0.270718	0.0886469	3.05389	0.00225892	0.021109
Eif1ax	2787.57	-0.29451	0.0965033	-3.05181	0.00227465	0.021109
Nedd4	7939.71	-0.256941	0.0841889	-3.05196	0.00227352	0.021109
Slc25a36	272.039	-0.433242	0.141876	-3.05366	0.00226068	0.021109
Sppl2a	728.299	-0.322304	0.105583	-3.05263	0.00226847	0.021109
Synpo	10845	0.283437	0.0928623	3.05223	0.00227151	0.021109
Taok1	2658.89	-0.294195	0.0964021	-3.05174	0.00227515	0.021109
Zfas1	893.324	0.36908	0.120909	3.05254	0.00226915	0.021109
Wipf1	284.362	-0.396499	0.130009	-3.04978	0.00229008	0.021202
Zfp652	253.875	-0.410438	0.134574	-3.0499	0.00228915	0.021202
Rpl35	7048.69	0.231051	0.0757654	3.04956	0.00229179	0.0212024
Agl	708.338	-0.353032	0.11579	-3.04891	0.0022967	0.0212323
Atp6v0e	722.161	0.328325	0.107709	3.04827	0.00230161	0.0212623
Ipo7	2172.34	-0.267617	0.0878135	-3.04756	0.0023071	0.0212975
Dlgap4	12510.6	0.251041	0.0823827	3.04725	0.00230943	0.0212993
Fjx1	3697.41	0.257393	0.0844717	3.04709	0.00231066	0.0212993
Naprt	424.344	0.356788	0.11718	3.04479	0.00232843	0.0214476
Nav1	2452.23	-0.284421	0.0934478	-3.04363	0.0023374	0.0215046
Snrpf	945.765	0.28787	0.0945834	3.04355	0.00233801	0.0215046
Pard3	478.99	-0.345759	0.113626	-3.04296	0.00234261	0.0215313
Rexo2	1565.42	0.273983	0.0900611	3.04219	0.00234861	0.0215709
2410006H16Rik	609.24	0.324968	0.106841	3.04161	0.00235318	0.0215786
Caln1	1095.62	-0.384505	0.126434	-3.04115	0.00235678	0.0215786
Rnf166	1264.93	0.285688	0.0939402	3.04117	0.00235662	0.0215786
Uqcr10	3820.01	0.282291	0.0928283	3.041	0.00235796	0.0215786
Wnk3	499.035	-0.346449	0.113912	-3.04137	0.00235507	0.0215786
Fdx1	352.067	0.391274	0.128689	3.04047	0.00236208	0.0215957
Rab6a	10583.3	-0.238122	0.0783211	-3.04033	0.00236322	0.0215957
Cbx5	4525.2	-0.236504	0.0778213	-3.03906	0.00237315	0.0216708
Gpx1	1956.8	0.295038	0.0971022	3.03843	0.00237815	0.0216852
Klhl20	436.685	-0.362559	0.119325	-3.03843	0.00237813	0.0216852
Wasl	2979.12	-0.250897	0.0825942	-3.03771	0.00238384	0.0217215
Appbp2	346.917	-0.430584	0.141781	-3.03696	0.00238979	0.0217391
Nfix	18070.5	0.217588	0.0716502	3.03682	0.00239091	0.0217391
Ptpmt1	1070.46	0.302569	0.0996231	3.03713	0.0023884	0.0217391
Elfn2	12377.2	0.210553	0.0693479	3.03618	0.00239596	0.0217619
Snapc1	840.896	-0.399495	0.131583	-3.03607	0.00239684	0.0217619
Sez6	9030.18	0.239502	0.0789111	3.03509	0.00240464	0.021817
Col25a1	988.89	-0.360957	0.119072	-3.03143	0.002434	0.0220676
Foxp4	2901.62	0.232993	0.0768665	3.03114	0.00243635	0.0220732
Glrb	2906.81	-0.255147	0.0841835	-3.03084	0.00243873	0.022079
Elk4	272.053	-0.414916	0.136986	-3.0289	0.0024545	0.0221901
Plxna2	2115.01	-0.27594	0.0911004	-3.02897	0.0024539	0.0221901
Cdh19	117.718	-0.486488	0.160643	-3.02838	0.00245865	0.0221987
Zfp369	86.999	-0.499467	0.164931	-3.02835	0.00245894	0.0221987
Atr	147.462	-0.452004	0.14928	-3.02789	0.00246267	0.0222165
Tspan18	978.02	0.34722	0.114697	3.02729	0.00246759	0.0222451
Nenf	2544.39	0.313149	0.103486	3.02601	0.00247806	0.0223163
Sorcs1	205.528	-0.432421	0.142907	-3.02589	0.002479	0.0223163
Gpm6b	15371	-0.232409	0.0768305	-3.02496	0.00248664	0.0223692
Slc38a3	2764	0.282772	0.0934873	3.02471	0.00248873	0.0223722
Mrpl14	899.479	0.335264	0.110854	3.02438	0.00249145	0.0223808
Ate1	1446.12	-0.266544	0.0881688	-3.02311	0.00250194	0.0224591
Nceh1	2502.3	-0.260049	0.0860556	-3.02187	0.00251216	0.0225348
Brwd3	188.948	-0.462439	0.153066	-3.02117	0.00251801	0.0225714
B3gat3	9003.11	0.238096	0.0788521	3.01953	0.00253167	0.0226339
Gga1	3714.97	0.227747	0.0754301	3.01931	0.0025335	0.0226339
Kansl1	1592.09	-0.266549	0.0882672	-3.01979	0.00252949	0.0226339
Nfat5	1632.04	-0.351061	0.116261	-3.01959	0.00253114	0.0226339
Pard6a	845.831	0.299106	0.0990729	3.01905	0.00253568	0.0226339
Syp	90837.8	0.194132	0.0643023	3.01906	0.00253561	0.0226339
Arid2	626.665	-0.329754	0.109282	-3.01747	0.00254895	0.0227106
Gm5124	409.008	-0.358756	0.11888	-3.01781	0.0025461	0.0227106
Plekhm3	809.241	-0.313866	0.104025	-3.01723	0.00255095	0.0227106
Slc25a22	11286.5	0.229069	0.0759218	3.01717	0.00255143	0.0227106
N4bp2l2	970.828	-0.331839	0.110006	-3.01655	0.0025567	0.0227416
Gnl1	9045.21	0.234693	0.077831	3.01541	0.00256629	0.0228109
Krt1	402.1	0.376001	0.12474	3.01427	0.00257602	0.0228814
Nhsl2	1379.61	-0.305458	0.101358	-3.01364	0.00258132	0.0229123
Tnfrsf22	202.336	-0.434254	0.14412	-3.01314	0.00258558	0.0229342
Erbin	1133.86	-0.33582	0.111499	-3.01186	0.0025965	0.0230091
Rp9	1134.12	0.280184	0.0930311	3.01173	0.00259765	0.0230091
Aurkaip1	2160.08	0.252173	0.0837913	3.00954	0.00261643	0.0230714
Bach1	219.884	-0.433003	0.143882	-3.00943	0.00261741	0.0230714
Frs2	834.808	-0.335314	0.111413	-3.00966	0.00261543	0.0230714
Ppp5c	4799.55	0.22802	0.075766	3.00953	0.00261649	0.0230714
Rad23a	2264.8	0.25632	0.0851477	3.0103	0.00260992	0.0230714
Tppp3	1229.13	-0.321568	0.106819	-3.0104	0.00260904	0.0230714
Zfp622	2434	0.304313	0.101095	3.01018	0.00261096	0.0230714
Api5	1798	-0.243926	0.08111	-3.00735	0.0026354	0.0231118
Bcam	898.246	0.392026	0.130309	3.00844	0.00262595	0.0231118
Cic	9001.69	0.287078	0.0954335	3.00815	0.00262844	0.0231118
Eif3i	2960.61	0.238515	0.0793143	3.00721	0.00263656	0.0231118
Kmt2e	1505.45	-0.289084	0.096107	-3.00794	0.00263026	0.0231118
Mrpl33	823.825	0.331296	0.110161	3.00739	0.00263503	0.0231118
Plod3	1484.57	0.28189	0.0937078	3.00819	0.00262812	0.0231118
Tmem59l	11067.5	0.199736	0.0664095	3.00765	0.00263279	0.0231118
Pggt1b	91.9095	-0.489783	0.163029	-3.00426	0.00266226	0.0233048
Rpl34	5143.97	0.252761	0.0841328	3.00431	0.00266181	0.0233048
Grin2d	961.324	0.298498	0.0994007	3.00298	0.00267349	0.0233871
Abhd16a	3412.66	0.224908	0.0749263	3.00172	0.00268456	0.0233871
Atxn7l3	10283.5	0.211211	0.0703566	3.002	0.00268212	0.0233871
D630045J12Rik	1524.99	-0.272203	0.0906665	-3.00224	0.00268001	0.0233871
Raver2	896.144	-0.307022	0.102252	-3.0026	0.00267685	0.0233871
Scap	4579.81	0.321833	0.107212	3.00184	0.0026835	0.0233871
Slc25a23	23799.1	0.263448	0.0877556	3.00207	0.00268154	0.0233871
Mgat5b	2790.71	0.299134	0.0996623	3.00147	0.00268676	0.0233903
Ap2a1	11366	0.241581	0.0804934	3.00125	0.00268874	0.0233915
Onecut2	122.479	-0.481977	0.160634	-3.00046	0.0026957	0.0234303
Pcnx	3617.24	-0.254281	0.0847511	-3.00033	0.00269689	0.0234303
4933431E20Rik	2027.06	-0.255078	0.0850717	-2.99839	0.00271411	0.0234675
Ctc1	1199.14	0.294939	0.0983555	2.9987	0.00271133	0.0234675
Ndufa2	2785.6	0.241377	0.0804876	2.99893	0.00270931	0.0234675
Rhbdl1	2568.3	0.293645	0.0978987	2.99948	0.00270444	0.0234675
Rnaset2b	694.98	0.347976	0.116052	2.99845	0.00271354	0.0234675
Shisa6	2929.2	-0.354392	0.118173	-2.99893	0.00270928	0.0234675
Zfp598	1402.23	0.300462	0.100191	2.99888	0.00270972	0.0234675
Ehd1	4299.73	0.272984	0.0910582	2.99791	0.00271837	0.0234723
Maz	10217.2	0.23457	0.0782429	2.99797	0.00271783	0.0234723
Cep97	395.117	-0.418251	0.139576	-2.99658	0.00273029	0.0235591
Rcan2	2743.71	-0.258039	0.0861263	-2.99605	0.00273501	0.0235839
Rnf187	21231	0.209388	0.0699127	2.99499	0.0027445	0.0236496
Rnf13	1788.17	-0.247522	0.0826554	-2.99463	0.00274782	0.0236595
Skiv2l	2971.56	0.320913	0.107169	2.99445	0.00274937	0.0236595
Atp1a1	25716.1	0.26938	0.0899848	2.99362	0.00275692	0.0236924
Psmd4	3899.81	0.234451	0.0783132	2.99375	0.00275568	0.0236924
Ccdc153	184.505	-0.485382	0.162254	-2.9915	0.00277609	0.0238121
Lamtor1	2737.42	0.24603	0.0822442	2.99146	0.00277649	0.0238121
Tcf4	6444.6	-0.239391	0.0800162	-2.99178	0.00277356	0.0238121
Gatd3a	3002.77	0.248886	0.0832075	2.99115	0.0027793	0.0238201
Txnl4a	5018.2	0.214821	0.0718342	2.99052	0.00278507	0.0238374
Utp14b	104.842	-0.494734	0.165428	-2.99062	0.0027841	0.0238374
Arhgdia	14759.7	0.249388	0.0834176	2.98963	0.00279318	0.0238586
Vps37a	783.016	-0.304026	0.101688	-2.9898	0.00279165	0.0238586
Wrnip1	2459.54	0.241619	0.0808127	2.98986	0.00279106	0.0238586
Itpka	13260.1	0.206071	0.0689522	2.98861	0.00280247	0.0239057
Ndufs2	8397.33	0.204541	0.0684366	2.98876	0.00280113	0.0239057
Bclaf1	1939.22	-0.289134	0.0967802	-2.98753	0.0028124	0.0239266
Cfl1	40498	0.209437	0.0700972	2.98782	0.00280979	0.0239266
Dnajc6	4296.79	-0.258315	0.0864614	-2.98764	0.00281144	0.0239266
Gnb2	13730.1	0.211893	0.0709261	2.98753	0.00281246	0.0239266
Ndufa5	5291.41	0.233106	0.0780343	2.98723	0.00281519	0.023931
Scrib	2067.14	0.282868	0.0946976	2.98706	0.00281675	0.023931
Atp5h	8576.63	0.221246	0.0740966	2.98591	0.00282738	0.0239732
Rasl10b	19688.1	0.258127	0.0864469	2.98596	0.00282694	0.0239732
Rpl3	21917.5	0.2585	0.0865727	2.98593	0.00282715	0.0239732
C1ql2	6719.99	0.281048	0.0941384	2.98547	0.00283139	0.0239912
Pde8a	316.736	-0.394982	0.132339	-2.98463	0.0028392	0.0240414
1700003E16Rik	1085.97	0.281315	0.0943156	2.9827	0.00285716	0.0241773
Use1	2494.72	0.283852	0.0951751	2.98242	0.00285984	0.0241838
Sestd1	911.896	-0.325133	0.109045	-2.98164	0.00286713	0.0242294
Nek4	358.916	-0.389608	0.130681	-2.98138	0.00286956	0.0242337
Mtch1	25053.1	0.204716	0.0686919	2.98021	0.00288055	0.0243104
Pcm1	1275.39	-0.303	0.101716	-2.97889	0.00289297	0.024399
Ncoa2	1241.43	-0.327827	0.110064	-2.97851	0.00289652	0.0244004
Nucb1	2736.77	0.244224	0.0819968	2.97846	0.00289698	0.0244004
Mta1	2976.24	0.229803	0.0771739	2.97773	0.0029039	0.0244262
Xpot	1817.05	-0.277402	0.0931574	-2.97777	0.00290351	0.0244262
Cited2	1055.28	0.315499	0.105986	2.97681	0.00291263	0.0244835
Erlin2	1089.97	-0.287735	0.0966656	-2.9766	0.0029146	0.0244838
Gnai1	4095.37	-0.257955	0.0866939	-2.97547	0.00292538	0.0245581
Osmr	144.856	0.492731	0.165634	2.97481	0.00293165	0.0245945
Chst12	1101.4	0.306254	0.102983	2.97382	0.00294118	0.0246581
Pccb	2660.4	0.272065	0.0915394	2.97211	0.00295765	0.0247798
Babam2	1207.75	0.284833	0.0958621	2.97127	0.00296568	0.0247817
Ncoa1	3508.1	-0.251225	0.0845355	-2.97182	0.00296039	0.0247817
Rab3a	23736.4	0.222059	0.0747329	2.97137	0.00296479	0.0247817
Serp2	2959.96	0.251339	0.0845839	2.97147	0.00296374	0.0247817
Brsk1	21624.2	0.276817	0.0931837	2.97066	0.0029716	0.0248148
Src	7848.46	0.263585	0.0887712	2.96926	0.00298515	0.0249116
Rpl35a	7295.8	0.214164	0.072133	2.96902	0.0029875	0.0249148
Plcd3	476.315	0.357846	0.120594	2.96736	0.0030037	0.0250114
Rab27b	678.82	-0.336822	0.113506	-2.96744	0.00300293	0.0250114
Zfp334	367.339	-0.406324	0.136937	-2.96723	0.003005	0.0250114
Mag	5663.25	-0.259565	0.0874866	-2.96691	0.00300811	0.0250209
Prrt2	15767.6	0.226784	0.0764855	2.96506	0.00302627	0.0251555
Eef1a2	56953.9	0.199914	0.0674297	2.96478	0.00302902	0.0251619
Atp8a2	266.684	-0.429314	0.144903	-2.96276	0.00304892	0.0252488
Mcc	455.493	-0.362757	0.122441	-2.96271	0.00304943	0.0252488
Prelid1	4906.6	0.249863	0.0843197	2.96329	0.00304372	0.0252488
Prkcg	23279.7	0.266008	0.0897733	2.96311	0.0030455	0.0252488
Rhbdd3	641.5	0.307776	0.103873	2.963	0.00304661	0.0252488
Lnpk	1033.2	-0.297238	0.10038	-2.96113	0.00306515	0.0253521
Smg7	2011.83	-0.262704	0.0887199	-2.96105	0.0030659	0.0253521
Xkr4	184.753	-0.486629	0.16441	-2.95986	0.00307783	0.0254342
Exoc4	1622.34	-0.261845	0.0885138	-2.95824	0.00309402	0.0255514
Samd4b	3432.97	0.337158	0.114026	2.95686	0.00310789	0.0256492
Flot1	5289.96	0.266751	0.0902252	2.9565	0.00311152	0.0256625
Exosc3	341.183	0.367597	0.124363	2.95583	0.00311824	0.0257012
Atm	401.992	-0.361931	0.122471	-2.95523	0.00312436	0.0257349
Adamts14	103.625	0.476581	0.161321	2.95424	0.0031344	0.0258009
Dusp28	929.943	0.293839	0.0994811	2.95372	0.00313969	0.0258277
Mrpl27	1645.48	0.250203	0.0847201	2.95329	0.00314408	0.025847
Lats2	1248.65	-0.336955	0.114126	-2.95249	0.00315225	0.0258974
Fam135b	159.002	-0.483796	0.163897	-2.95182	0.00315902	0.0259027
Flywch2	202.927	0.421062	0.142628	2.95216	0.00315556	0.0259027
Gria4	880.157	-0.379378	0.128518	-2.95194	0.00315787	0.0259027
Prkacb	6268.04	-0.240626	0.0815303	-2.95137	0.0031637	0.025909
Rabgap1l	2415.75	-0.277985	0.0941889	-2.95135	0.00316386	0.025909
Arhgef18	1393.97	-0.291763	0.098887	-2.95047	0.00317293	0.0259665
Zfp445	2160.95	-0.366039	0.124106	-2.94942	0.00318376	0.0260383
Kdm5b	1317.06	-0.252138	0.0855157	-2.94844	0.00319377	0.0261034
Heca	260.55	-0.438009	0.148578	-2.948	0.00319835	0.026124
Ecm1	248.905	0.478389	0.162336	2.94691	0.00320967	0.0261995
Golga7b	4561.45	0.225463	0.0765277	2.94617	0.0032174	0.0262034
Lrrtm2	878.57	-0.319945	0.108595	-2.94622	0.00321679	0.0262034
Ubr2	1803.16	-0.299925	0.101802	-2.94617	0.00321739	0.0262034
Zbtb11os1	381.662	0.399737	0.135685	2.94607	0.0032184	0.0262034
Acvr2b	328.318	-0.37838	0.128446	-2.94582	0.00322099	0.0262077
Aggf1	1335.21	-0.25385	0.0862012	-2.94486	0.00323105	0.0262391
Cmah	669.626	-0.375521	0.127504	-2.94517	0.00322776	0.0262391
Dicer1	957.603	-0.350213	0.118918	-2.945	0.00322958	0.0262391
Rbl2	739.934	-0.310531	0.105533	-2.9425	0.00325575	0.0264228
Chchd2	12162.7	0.241467	0.0820861	2.94163	0.00326491	0.0264802
Slc25a28	1749.56	0.265202	0.0901618	2.9414	0.0032673	0.0264827
Atxn7l3b	4269.68	-0.221674	0.0753783	-2.94083	0.00327337	0.0265149
Nr1h2	2003.83	0.255527	0.0868974	2.94056	0.00327617	0.0265207
Rreb1	1281.52	-0.402314	0.136874	-2.93931	0.00328941	0.0266109
Fbxw8	2174.01	0.245913	0.0836934	2.93826	0.00330063	0.0266846
Bsg	18892.1	0.297366	0.101228	2.93759	0.00330777	0.0267083
Ip6k2	4027.16	0.236263	0.0804274	2.9376	0.00330764	0.0267083
Polr1c	932.194	0.292393	0.0995584	2.9369	0.00331506	0.0267338
Scamp3	2165.11	0.274416	0.0934398	2.93682	0.00331595	0.0267338
Usf2	4898.72	0.225119	0.0766571	2.9367	0.00331725	0.0267338
Jarid2	624.461	-0.315237	0.107366	-2.9361	0.00332372	0.0267611
Pot1b	269.677	-0.413573	0.140863	-2.93599	0.00332485	0.0267611
Agap2	71113	0.2705	0.0922115	2.93348	0.00335189	0.026821
Cdk20	361.414	0.423364	0.144263	2.93467	0.00333897	0.026821
Cdk9	3250.39	0.240555	0.0819985	2.93366	0.00334995	0.026821
Ddi2	491.723	-0.406457	0.138529	-2.9341	0.00334515	0.026821
Dip2c	1464.66	-0.268723	0.0915896	-2.93399	0.00334633	0.026821
Eri3	6192.92	0.230176	0.0784778	2.93301	0.00335692	0.026821
Iws1	632.742	-0.381563	0.130096	-2.93294	0.00335764	0.026821
Ndufa12	5056.22	0.229255	0.0781253	2.93445	0.00334135	0.026821
Park7	6282.11	0.236212	0.0805374	2.93295	0.00335754	0.026821
Prpf4b	886.495	-0.346154	0.118007	-2.93334	0.00335336	0.026821
Rpl22	3965.68	0.23064	0.078617	2.93372	0.00334925	0.026821
Rpl7a	9359.69	0.204408	0.069652	2.93471	0.00333859	0.026821
Cdkn2d	2071.11	0.238682	0.0813885	2.93262	0.00336114	0.0268321
Atp1a3	143355	0.264946	0.0903712	2.93176	0.00337052	0.0268731
Espn	158.501	0.44135	0.150536	2.93185	0.00336946	0.0268731
Sox2ot	584.976	-0.366119	0.124904	-2.93121	0.0033764	0.0269031
Mtmr6	2204.1	-0.244367	0.0834003	-2.93005	0.00338907	0.0269871
Bcl11b	3971.78	-0.275335	0.0939977	-2.92917	0.0033987	0.0269892
Csrnp1	469.044	0.457808	0.156301	2.92902	0.00340032	0.0269892
Rxra	1891.3	0.310552	0.106028	2.92896	0.00340095	0.0269892
Sgip1	2785.38	-0.239462	0.0817353	-2.92973	0.00339261	0.0269892
Tubgcp5	395.712	-0.360099	0.122931	-2.92928	0.0033975	0.0269892
Wiz	1885.28	0.26798	0.0914963	2.92886	0.00340209	0.0269892
Tmem94	2542.26	0.270668	0.0924385	2.92809	0.00341056	0.0270395
Ccdc9	2189.77	0.248398	0.0848405	2.92783	0.00341339	0.027045
AW549877	918.086	-0.312644	0.106838	-2.92633	0.00342989	0.0271105
Aamp	6561.06	0.206073	0.0704315	2.92586	0.00343501	0.0271105
Gas6	3861.95	0.26048	0.0890295	2.92577	0.00343607	0.0271105
Man2c1	2042.19	0.263401	0.0900294	2.92573	0.00343653	0.0271105
Mcrip1	2703.74	0.245913	0.0840375	2.92623	0.00343099	0.0271105
Sorbs1	3044.89	-0.238599	0.0815522	-2.92572	0.00343661	0.0271105
Thrb	718.654	-0.331935	0.113451	-2.92581	0.00343565	0.0271105
Mgat4b	2854.69	0.221428	0.0757029	2.92496	0.00344496	0.0271596
Entpd6	3044.44	0.264475	0.0904407	2.92429	0.00345242	0.0271846
Rad21	1957.98	-0.267089	0.0913312	-2.9244	0.00345117	0.0271846
Lmo4	8104.19	0.212625	0.0727153	2.92407	0.00345489	0.0271871
Clmn	2947	-0.295911	0.101236	-2.92298	0.00346694	0.0272314
Mob2	998.871	0.279185	0.0955114	2.92306	0.00346612	0.0272314
Slc9a3r2	1891.75	0.272705	0.0932953	2.92303	0.00346643	0.0272314
Mtfp1	4731.24	0.25466	0.0871292	2.92279	0.0034691	0.0272315
Clptm1	7520.57	0.220636	0.0754987	2.92237	0.00347374	0.0272353
Picalm	2411.92	-0.240359	0.0822484	-2.92236	0.00347388	0.0272353
Basp1	23940.7	0.206888	0.0708179	2.92141	0.00348449	0.027268
Fut9	988.947	-0.330354	0.113069	-2.92171	0.00348121	0.027268
Psma7	3332.41	0.223376	0.0764573	2.92158	0.0034826	0.027268
Ankrd54	655.775	0.324055	0.11096	2.92047	0.00349499	0.0272829
Commd7	1053.33	0.271765	0.0930492	2.92067	0.00349285	0.0272829
Wdr11	1211.25	-0.304126	0.104122	-2.92086	0.00349072	0.0272829
Znhit2	1538.52	0.262291	0.0897941	2.92103	0.00348877	0.0272829
Cadps	4843.27	-0.250463	0.0857673	-2.92026	0.0034974	0.0272849
Eif4g2	8500.38	-0.231837	0.0794001	-2.91986	0.00350192	0.0273034
Rcor1	419.483	-0.351235	0.120322	-2.91912	0.00351022	0.0273513
Amot	416.861	-0.355024	0.121655	-2.91827	0.00351979	0.0273754
Sema3e	921.434	-0.325051	0.111381	-2.91836	0.00351875	0.0273754
Snrpd2	2963.59	0.285731	0.0978996	2.91862	0.00351588	0.0273754
Prkaa2	424.834	-0.357117	0.122384	-2.91801	0.00352276	0.0273818
Jmy	944.157	-0.299078	0.102504	-2.91774	0.00352582	0.0273888
Cst3	50072.5	0.212792	0.0729394	2.91738	0.00352991	0.0274038
Ccdc74a	509.116	0.342961	0.117589	2.9166	0.00353872	0.0274553
Ahctf1	786.523	-0.356106	0.122117	-2.91609	0.00354445	0.027483
Hopx	2714.98	0.232809	0.0798595	2.91524	0.00355417	0.0275416
Ktn1	1143.29	-0.293189	0.100588	-2.91476	0.00355967	0.0275454
Prxl2b	3510.06	0.277525	0.0952183	2.91462	0.00356118	0.0275454
Sh2d3c	786.848	0.313821	0.107659	2.91495	0.00355746	0.0275454
Lhx2	3064.16	0.242535	0.0832634	2.91286	0.00358136	0.027682
Zfp507	492.964	-0.329054	0.112972	-2.9127	0.0035832	0.027682
Ptov1	7103.61	0.244073	0.0838197	2.91189	0.00359253	0.0277372
E130309D02Rik	1089.89	0.286321	0.0983714	2.91061	0.00360721	0.0278307
Smurf2	622.545	-0.319532	0.109788	-2.91046	0.00360902	0.0278307
Mif	6208.58	0.284111	0.097664	2.90906	0.00362512	0.0279379
Elmod2	205.636	-0.406875	0.139881	-2.90871	0.00362918	0.0279521
Fndc3a	619.369	-0.321365	0.110517	-2.90784	0.00363935	0.0280135
P2rx7	273.502	-0.41772	0.143676	-2.90737	0.00364484	0.0280387
Clybl	612.419	0.300062	0.103283	2.90523	0.00366984	0.0282002
Gng13	882.964	0.327423	0.112703	2.90519	0.00367027	0.0282002
Eea1	622.489	-0.377947	0.130124	-2.90452	0.00367812	0.0282112
Pdpr	141.545	-0.463802	0.159676	-2.90464	0.00367672	0.0282112
Prex2	861.617	-0.308099	0.106076	-2.9045	0.00367837	0.0282112
Kcna2	3837.48	-0.262689	0.0904503	-2.90423	0.00368155	0.0282186
Tanc2	2725.56	-0.249916	0.0860689	-2.90368	0.0036881	0.0282517
Mllt1	3793.58	0.264101	0.0909923	2.90246	0.00370245	0.0283445
Jag2	1836.59	0.360739	0.1243	2.90216	0.003706	0.0283546
Fbh1	1134.08	-0.29597	0.101998	-2.90172	0.00371116	0.0283625
Ptpn23	3170.9	0.246627	0.084994	2.90169	0.0037115	0.0283625
Rab15	10342.9	0.211197	0.0727937	2.9013	0.00371612	0.0283701
Tesc	2042.67	0.294483	0.101503	2.90123	0.00371696	0.0283701
Blcap	3599.23	0.227526	0.0784381	2.90071	0.0037232	0.0284006
Ep300	1046.01	-0.313755	0.108192	-2.89998	0.0037319	0.0284498
Jph1	1064.94	-0.276473	0.095381	-2.89862	0.00374811	0.0285563
Asic2	2792.76	0.252504	0.087142	2.89762	0.0037601	0.0286109
Rapgefl1	11117.3	0.256336	0.0884646	2.89761	0.00376015	0.0286109
Serpinh1	717.357	0.428423	0.147862	2.89745	0.00376205	0.0286109
Zfp180	956.195	-0.27044	0.0933692	-2.89646	0.00377393	0.0286841
Cdkn2aipnl	1635.53	0.260679	0.0900292	2.89549	0.00378566	0.0287045
Cyb5r3	3715.85	0.234249	0.0808981	2.89561	0.00378421	0.0287045
Ppp1cb	5544.11	-0.224325	0.0774639	-2.89586	0.00378116	0.0287045
Rusc2	7757.64	0.234597	0.0810127	2.8958	0.00378191	0.0287045
Jpx	106.301	-0.459552	0.158732	-2.89514	0.0037899	0.0287195
Trp53i11	2904.82	0.276021	0.0953728	2.89413	0.00380215	0.0287951
Ebf4	419.656	0.338693	0.117075	2.89295	0.00381644	0.0288836
Kcnab2	45838.8	0.272136	0.094074	2.89279	0.00381837	0.0288836
Erc1	1472.24	-0.249019	0.0860993	-2.89223	0.0038252	0.028918
Ahcyl2	4644.83	-0.238143	0.0823631	-2.89138	0.00383559	0.0289712
Zfp771	2086.05	0.2592	0.0896491	2.89128	0.00383681	0.0289712
Rnpc3	280.418	-0.432945	0.14981	-2.88996	0.00385294	0.0290757
Ablim2	4401.62	0.223583	0.077415	2.88811	0.00387561	0.0292209
Pak2	935.085	-0.26834	0.0929149	-2.88802	0.00387678	0.0292209
Gfm1	898.792	-0.278838	0.0965746	-2.88728	0.00388589	0.0292721
Fibp	1233.43	0.270642	0.0937581	2.8866	0.00389432	0.0292892
Jcad	1469.93	-0.306796	0.106276	-2.88679	0.0038919	0.0292892
Ubxn1	2934.4	0.236325	0.0818714	2.88654	0.00389507	0.0292892
Stbd1	152.643	-0.477849	0.165574	-2.88601	0.00390158	0.0293208
H2afj	4054.47	0.278468	0.0965057	2.8855	0.00390789	0.0293508
Pcif1	2054.34	0.293227	0.101652	2.88461	0.00391897	0.0294166
Mmp17	12259.6	0.205503	0.0712466	2.88439	0.00392179	0.0294204
Zbtb18	9696.82	-0.25084	0.0869728	-2.88412	0.00392512	0.029428
Phlpp2	904.205	-0.322579	0.111869	-2.88354	0.00393232	0.0294645
Luc7l2	3323.59	-0.282308	0.0979389	-2.88249	0.00394541	0.0295277
Lztfl1	726.212	-0.324421	0.112543	-2.88264	0.00394356	0.0295277
A430005L14Rik	621.672	0.311982	0.108252	2.88201	0.00395148	0.0295558
Grcc10	6218.24	0.252502	0.0876261	2.88159	0.00395678	0.0295605
Naxe	2488.65	0.248245	0.0861456	2.88169	0.00395546	0.0295605
Man2b1	1978.38	0.324649	0.112685	2.88104	0.00396362	0.0295943
Nol6	6634.01	0.29308	0.101774	2.8797	0.00398052	0.029703
Ly6h	15281.5	0.304844	0.105876	2.87926	0.00398609	0.0297271
Slc1a3	11363.6	-0.259709	0.0902115	-2.87888	0.00399085	0.029745
Xylt1	318.849	-0.383212	0.133159	-2.87785	0.00400401	0.0298257
Ssr4	1494.3	0.270372	0.0939833	2.87681	0.00401716	0.0299061
Alas1	1891.65	0.243315	0.0845896	2.87642	0.00402213	0.0299255
Ppp1r16a	3625.67	0.227755	0.0791933	2.87594	0.00402822	0.0299533
Fam169a	802.328	-0.30546	0.106229	-2.87549	0.00403397	0.0299784
Car4	1331.29	0.254891	0.0886803	2.87426	0.00404969	0.0300516
Phpt1	1688.5	0.293121	0.101985	2.87417	0.00405092	0.0300516
Rps24	8806.5	0.222306	0.0773447	2.87423	0.0040502	0.0300516
Zc3h3	881.721	0.276924	0.0963566	2.87395	0.00405368	0.0300545
Cnp	10921.1	-0.287613	0.100118	-2.87275	0.00406919	0.0301182
Rpl27a	8009.71	0.209869	0.0730503	2.87294	0.00406677	0.0301182
Snca	12439.9	0.222209	0.0773512	2.87273	0.00406939	0.0301182
Usp45	769.207	-0.30112	0.104855	-2.87178	0.00408165	0.0301914
Faim2	27086.1	0.227447	0.0792185	2.87113	0.00409008	0.0302185
Shc3	3335.39	-0.291911	0.101668	-2.87121	0.00408899	0.0302185
Chd1	395.232	-0.372823	0.1299	-2.87008	0.00410371	0.0302839
Cul9	3850.87	0.321632	0.112061	2.87016	0.00410264	0.0302839
Fam220a	2527.99	0.2658	0.0926498	2.86887	0.00411941	0.0303296
Myef2	1427.87	-0.282999	0.0986374	-2.86909	0.00411659	0.0303296
Sh3bgrl2	270.543	-0.378458	0.131898	-2.86931	0.00411364	0.0303296
Vwa1	1406.98	0.364599	0.127088	2.86887	0.00411945	0.0303296
D16Ertd472e	249.474	-0.389936	0.136048	-2.86617	0.0041547	0.030483
Mfsd10	694.104	0.312702	0.109095	2.86632	0.00415268	0.030483
Mier2	1454.85	0.246746	0.0860866	2.86625	0.0041536	0.030483
Nbas	925.741	-0.276552	0.0964644	-2.86688	0.00414539	0.030483
Nop53	5002.51	0.22992	0.0802157	2.86627	0.0041534	0.030483
Peak1	1529.16	-0.298698	0.104189	-2.8669	0.00414518	0.030483
Atl3	434.528	-0.358378	0.12508	-2.86519	0.00416759	0.0305599
Zfand3	3543.34	0.223537	0.0780267	2.86488	0.00417166	0.0305721
Ubxn2b	434.755	-0.38271	0.133648	-2.86357	0.004189	0.0306815
Rabl6	7286.94	0.240999	0.0841668	2.86335	0.00419186	0.0306847
Ptpn1	2153.36	0.292562	0.102206	2.86246	0.00420365	0.0307533
Kat6b	1094.45	-0.28806	0.100644	-2.86217	0.00420751	0.0307638
Spns1	2863.74	0.213812	0.0747168	2.86164	0.00421462	0.030798
Mpp3	2709.88	0.253578	0.088653	2.86035	0.0042318	0.0309058
Smim26	452.28	0.33475	0.117039	2.86015	0.00423437	0.0309067
Canx	6077.21	-0.215827	0.0754667	-2.8599	0.00423779	0.030914
Traf6	358.52	-0.373283	0.130539	-2.85955	0.00424237	0.0309296
Tcerg1	1229.35	-0.278921	0.0975814	-2.85835	0.00425855	0.0310297
Crmp1	8977.9	0.213748	0.0748205	2.85681	0.00427917	0.0311621
3110082I17Rik	540.216	0.308604	0.108075	2.85547	0.00429736	0.0312587
Cactin	1934.62	0.235081	0.0823252	2.85552	0.00429664	0.0312587
Rrp1	17319.9	0.203569	0.0713128	2.85459	0.00430927	0.0313274
Cd63	3225.29	0.293194	0.102723	2.85423	0.00431414	0.0313405
Mtmr12	1111.65	-0.271872	0.0952569	-2.85409	0.00431602	0.0313405
Fan1	216.785	-0.421192	0.147611	-2.85339	0.0043255	0.0313461
Ints1	4913.62	0.32165	0.112729	2.85331	0.00432667	0.0313461
Snx13	1057.44	-0.323878	0.11349	-2.85381	0.00431979	0.0313461
Vps18	2747.64	0.297894	0.104397	2.85348	0.0043243	0.0313461
Cant1	2001.92	0.243439	0.0853484	2.8523	0.00434047	0.0314282
Gnas	52946.6	0.19707	0.0690985	2.85201	0.00434439	0.0314386
Alkbh6	1272.42	0.284237	0.0996711	2.85175	0.0043479	0.0314461
Parvb	1040.34	0.273792	0.0960165	2.85151	0.00435118	0.0314519
Dlg2	6106.68	-0.225609	0.0791304	-2.8511	0.00435681	0.0314747
Tmem181b-ps	2408.86	-0.468192	0.164225	-2.85092	0.0043593	0.0314747
Paqr8	3382.46	-0.234833	0.0824151	-2.8494	0.00438019	0.0316076
Rragd	1691.29	-0.279685	0.0981629	-2.84919	0.00438307	0.0316104
Ilk	2539.79	0.217316	0.076286	2.84871	0.00438975	0.0316406
Guk1	3847.27	0.239327	0.0840448	2.84761	0.00440485	0.0317314
Pcgf3	351.679	-0.394781	0.138655	-2.84721	0.00441037	0.0317532
Snf8	2304.35	0.229873	0.0807774	2.84576	0.0044306	0.0318807
Gdf1	2689.82	0.345933	0.121595	2.84497	0.00444149	0.0319229
Ssr1	2799.85	-0.255392	0.0897693	-2.84499	0.00444134	0.0319229
Ccdc80	158.498	0.431448	0.151702	2.84405	0.00445439	0.0319648
Kdm5a	628.051	-0.344071	0.12098	-2.84403	0.00445474	0.0319648
Tmem30a	6094.45	-0.228642	0.080394	-2.84402	0.00445487	0.0319648
Impdh1	2171.04	0.256426	0.090186	2.8433	0.00446496	0.0320095
Mia3	2172.89	-0.236912	0.0833256	-2.84321	0.00446615	0.0320095
Ankrd12	813.213	-0.342103	0.120343	-2.84274	0.00447279	0.032039
Parp16	171.076	0.441162	0.155238	2.84185	0.0044853	0.0320771
Ptbp1	1262.49	0.311867	0.109742	2.84182	0.0044857	0.0320771
Slmap	1617.67	-0.278519	0.0980007	-2.84201	0.00448306	0.0320771
Terf2	1399.28	0.251746	0.0886228	2.84064	0.00450229	0.0321776
Gramd1a	3743.47	0.236729	0.0833566	2.83995	0.00451199	0.0322289
Ppfia2	3046.86	-0.249902	0.0880028	-2.83971	0.00451547	0.0322356
Dok3	297.509	0.423539	0.14919	2.83892	0.00452661	0.0322682
Lrrc4c	1489.09	-0.242024	0.0852544	-2.83885	0.00452767	0.0322682
Tmem68	675.996	-0.295581	0.104118	-2.83892	0.00452666	0.0322682
Phip	634.142	-0.355453	0.125229	-2.83842	0.00453369	0.032293
Phlpp1	2397.89	-0.279997	0.0986822	-2.83736	0.00454881	0.0323826
Esrra	3145.61	0.246544	0.0869012	2.83706	0.00455307	0.0323942
Pls1	228.747	-0.403204	0.142129	-2.83689	0.00455556	0.0323942
B4galt3	1816.58	0.250018	0.0881402	2.83659	0.00455975	0.0324059
Nkain4	1671.28	0.238828	0.0842098	2.83611	0.00456668	0.032437
C1ql1	710.737	0.325182	0.114722	2.83453	0.00458926	0.0325791
Ccl25	133.988	0.445382	0.157168	2.83379	0.00459997	0.0326058
Prr12	5254.82	0.231258	0.0816085	2.83375	0.0046006	0.0326058
Unc45a	1407.05	0.281118	0.0992041	2.83374	0.00460072	0.0326058
Tomm70a	2990.76	-0.221872	0.0783176	-2.83298	0.00461164	0.0326649
Cecr2	192.837	-0.413129	0.145839	-2.83278	0.00461458	0.0326675
Abca1	526.929	-0.366649	0.129474	-2.83184	0.00462816	0.0327089
Zdhhc23	1145.82	-0.315102	0.111267	-2.83193	0.00462675	0.0327089
Zfp407	291.103	-0.409246	0.144503	-2.83209	0.00462443	0.0327089
Mmut	731.552	-0.312128	0.110255	-2.83097	0.00464067	0.0327791
Pde1b	5478.36	0.220189	0.0778013	2.83015	0.00465261	0.0328452
Psmb10	1211.98	0.273686	0.0967266	2.82948	0.00466241	0.032896
Mrps24	1037.17	0.282643	0.0999068	2.82907	0.00466839	0.0329047
Sart1	3922.41	0.245335	0.0867204	2.82904	0.00466883	0.0329047
Dstyk	1368.17	-0.273537	0.0967158	-2.82826	0.00468016	0.0329663
Mat2a	3119.83	-0.2508	0.0886823	-2.82807	0.00468291	0.0329666
Smim19	737.213	0.295927	0.104645	2.8279	0.0046854	0.0329666
Dennd4a	795.773	-0.333055	0.117866	-2.82572	0.00471744	0.0331507
Enah	3834.23	-0.244035	0.0863587	-2.82582	0.00471592	0.0331507
Mecr	590.225	0.306208	0.108386	2.82517	0.0047256	0.0331507
Mgst3	2068.22	0.283997	0.100523	2.82519	0.00472526	0.0331507
Spire1	2851.3	-0.237237	0.0839711	-2.82522	0.00472475	0.0331507
Tmem147	2003.9	0.22749	0.0805259	2.82506	0.00472723	0.0331507
Dennd5a	5997.36	-0.200815	0.0710884	-2.82487	0.00472998	0.0331517
Nr2f2	1008.68	0.345597	0.122388	2.82378	0.00474615	0.0332301
Trappc2l	1343.68	0.261899	0.0927486	2.82375	0.00474652	0.0332301
Zfp462	809.333	-0.301236	0.106686	-2.82358	0.00474903	0.0332301
Tmem223	1450.42	0.286396	0.101444	2.82318	0.00475502	0.0332537
Atp5g1	5585.42	0.231892	0.0821764	2.82188	0.00477432	0.0333703
Smarcd1	4515.1	0.223605	0.0792474	2.8216	0.00477849	0.0333811
Rpl5	8407.88	0.219436	0.0777869	2.82098	0.00478765	0.0334266
Lifr	865.084	-0.278504	0.0987819	-2.81938	0.00481158	0.0335398
Prox1	1674.32	-0.32552	0.115459	-2.81937	0.00481178	0.0335398
Synj2	1577.05	-0.266366	0.0944749	-2.81943	0.00481086	0.0335398
Adipor2	1127.54	-0.322104	0.114268	-2.81885	0.00481968	0.0335712
Ptprs	19411	0.23071	0.0818492	2.81872	0.00482158	0.0335712
Necab2	4571.9	0.239414	0.0849484	2.81835	0.0048271	0.0335912
Ap3m1	722.35	-0.296443	0.10521	-2.81763	0.00483798	0.0336485
Tbl1xr1	1591.08	-0.250433	0.0889186	-2.81643	0.00485605	0.0337557
Kcnh1	1076.68	-0.260528	0.0925276	-2.81568	0.00486747	0.0338165
Coq6	553.674	0.305799	0.108624	2.81521	0.00487456	0.0338472
Strbp	2594.33	-0.246427	0.0876026	-2.81301	0.00490799	0.0340607
Adgrg1	2723.07	0.312598	0.111159	2.81216	0.004921	0.0341137
Ier3	233.327	0.449875	0.159966	2.81232	0.00491849	0.0341137
Ccs	797.687	0.275611	0.0980484	2.81097	0.0049392	0.0342212
Lonrf2	3495.26	-0.242959	0.0864508	-2.81038	0.00494838	0.0342661
Dtna	1764.94	-0.255273	0.0908402	-2.81013	0.00495217	0.0342736
Dpf1	2628.35	0.235554	0.083846	2.80936	0.00496401	0.0343369
Nckap5l	1486.28	0.277106	0.098647	2.80906	0.00496861	0.03435
Gdap1	1637.04	-0.264763	0.0942691	-2.80858	0.00497598	0.0343822
Pkp4	8806.78	-0.212789	0.0757747	-2.80818	0.00498219	0.0344064
Kat5	2172.33	0.233824	0.0832986	2.80706	0.00499954	0.0345075
Atg4d	1259.65	0.250097	0.0891153	2.80645	0.00500914	0.0345174
Fbn1	225.058	-0.401428	0.143035	-2.80651	0.00500815	0.0345174
Grm3	719.062	-0.2976	0.106038	-2.80654	0.00500762	0.0345174
Gapvd1	1687.31	-0.233282	0.0831441	-2.80576	0.00501985	0.0345536
Phf1	2038.22	0.25939	0.0924439	2.80592	0.00501736	0.0345536
Zdhhc1	1250.26	0.250422	0.0892586	2.80558	0.00502258	0.0345537
Rfx7	419.589	-0.344881	0.122948	-2.80509	0.00503027	0.0345879
Tmem56	633.924	-0.35031	0.124951	-2.80358	0.00505392	0.0347317
Plekhg1	259.759	-0.388609	0.138638	-2.80306	0.00506205	0.0347687
Bean1	392.506	0.378522	0.135066	2.8025	0.00507075	0.0347908
Map7	2212.28	-0.282618	0.100843	-2.80256	0.00506987	0.0347908
Flywch1	12705	0.271037	0.0967395	2.80172	0.00508312	0.0348194
Nrip1	712.277	-0.340145	0.121392	-2.80203	0.00507818	0.0348194
Rnf215	803.052	0.27974	0.0998457	2.80172	0.00508315	0.0348194
Scrt2	1027.7	0.328936	0.117425	2.80125	0.00509051	0.034851
Itgav	764.636	-0.306534	0.109435	-2.80107	0.00509335	0.0348517
H2afy	3853.1	0.214726	0.0766695	2.80067	0.00509973	0.0348766
Cadps2	1830.11	-0.263232	0.0940644	-2.79843	0.00513525	0.0351005
B3galt1	640.114	-0.299918	0.107188	-2.79806	0.00514109	0.0351216
Trappc9	3670.31	0.281111	0.100474	2.79786	0.00514427	0.0351244
1190005I06Rik	266.596	0.379417	0.135644	2.79714	0.00515565	0.0351831
Mrps12	1765.31	0.247075	0.0883515	2.79649	0.00516604	0.0352246
Ubb	69110.4	0.193022	0.0690247	2.79642	0.00516727	0.0352246
Grm7	872.947	-0.307946	0.11014	-2.79594	0.00517483	0.0352382
Zfp358	1098.3	0.296246	0.105955	2.79595	0.00517476	0.0352382
Fdps	2317.87	0.277186	0.0991718	2.79501	0.00518986	0.0353217
Txndc16	1077.1	-0.275332	0.0986112	-2.7921	0.00523679	0.0356219
Grn	2374.87	0.241072	0.086388	2.79057	0.00526156	0.0357682
Nol4l	1191.4	-0.266658	0.0955618	-2.79042	0.00526392	0.0357682
Sh2b1	3353.9	0.209015	0.0749141	2.79007	0.00526969	0.0357691
Yme1l1	1443.41	-0.260508	0.0933678	-2.79013	0.0052687	0.0357691
Clns1a	1990.26	0.224909	0.0806409	2.78901	0.00528688	0.0358665
Pdk2	5400.95	0.204164	0.0732105	2.78873	0.00529149	0.0358787
Vac14	1018.72	0.295018	0.105851	2.78711	0.00531805	0.0360395
Sipa1l1	8723.48	-0.222636	0.0799001	-2.78643	0.00532918	0.0360957
Reep3	712.434	-0.297961	0.106946	-2.7861	0.00533463	0.0361133
Kif3b	1446.41	-0.278121	0.0998526	-2.78532	0.00534755	0.0361814
Ttc37	150.741	-0.438829	0.157662	-2.78335	0.00538007	0.0363821
Mdh2	11009.1	0.187614	0.0674176	2.78286	0.00538823	0.0364179
Syncrip	1443.73	-0.261566	0.0940012	-2.78258	0.00539286	0.0364298
Akt1s1	3133.36	0.233046	0.0837656	2.78212	0.00540057	0.0364624
Krtcap2	1254.97	0.261668	0.0940619	2.78187	0.00540465	0.0364706
Zfp580	804.727	0.282164	0.101444	2.78147	0.00541134	0.0364963
Btaf1	666.659	-0.336898	0.121161	-2.78058	0.00542611	0.0365088
Kctd16	113.01	-0.441221	0.158693	-2.78034	0.00543021	0.0365088
Krba1	1460.41	0.253431	0.0911496	2.78039	0.00542943	0.0365088
Prrt3	3000.13	0.247393	0.08898	2.78033	0.00543045	0.0365088
Usp8	1256.23	-0.26714	0.0960562	-2.78108	0.0054179	0.0365088
Zfp574	1541.07	0.278963	0.10033	2.78045	0.00542831	0.0365088
Tmem106b	2945.4	-0.249575	0.0897913	-2.7795	0.00544421	0.036582
Bloc1s2	845.883	0.294135	0.105837	2.77912	0.0054507	0.0366062
Rgl2	1660.02	0.248037	0.0892707	2.77848	0.00546137	0.0366585
Arih1	1668.1	-0.26211	0.0943636	-2.77766	0.00547522	0.036732
Acsf2	925.788	0.309831	0.111552	2.77745	0.0054788	0.0367366
Gnptab	1333.79	-0.256031	0.0922153	-2.77645	0.0054956	0.0368298
Chd2	1076.17	-0.322865	0.116328	-2.77548	0.005512	0.0369008
Slc29a4	1708.2	0.275261	0.0991757	2.77548	0.00551198	0.0369008
Cpsf6	1454.2	-0.275301	0.0992298	-2.77438	0.00553073	0.0369614
Fbxw5	3463.99	0.203278	0.073273	2.77426	0.00553271	0.0369614
Luc7l3	2251.44	-0.251832	0.0907643	-2.77457	0.00552744	0.0369614
Tet1	126.696	-0.442737	0.159579	-2.7744	0.00553034	0.0369614
Hes6	542.283	0.320629	0.115661	2.77215	0.00556876	0.0371827
Ercc2	1502.86	0.252891	0.0912389	2.77175	0.0055756	0.0371892
H1fx	3089.52	0.263318	0.094999	2.7718	0.00557478	0.0371892
Pcbp1	6713.67	0.205685	0.0742124	2.77157	0.00557871	0.0371904
Trps1	479.7	-0.309518	0.111688	-2.77129	0.00558355	0.0372031
Zfp316	1739.71	0.295922	0.106839	2.7698	0.00560912	0.0373539
Ube2g2	3140.53	0.210008	0.0758338	2.76931	0.00561746	0.0373898
Slc6a6	2851.51	-0.255089	0.0921295	-2.76881	0.0056261	0.0374277
Bcas1	5551.93	-0.264855	0.0956745	-2.76829	0.00563513	0.037429
Hexim2	238.979	0.371322	0.134129	2.76839	0.00563342	0.037429
Slc30a3	4817.94	0.229431	0.0828735	2.76845	0.00563232	0.037429
Pxdc1	336.047	0.339108	0.122512	2.76795	0.00564095	0.037448
Bri3	2142.31	0.292418	0.105656	2.76764	0.00564632	0.0374569
Shf	1789.14	0.253608	0.0916368	2.76754	0.00564819	0.0374569
Asap1	1737.76	-0.315432	0.113998	-2.76699	0.00565763	0.0374999
Pgls	927.579	0.302081	0.109197	2.7664	0.00566798	0.0375489
Mef2a	3003.02	-0.239024	0.0864212	-2.7658	0.00567834	0.0375979
Adprhl2	1093.09	0.251905	0.0911139	2.76472	0.00569715	0.0377028
Crybb1	373.539	0.371762	0.13451	2.76383	0.0057127	0.037786
Rab4a	1247.74	0.265919	0.0962393	2.7631	0.00572559	0.0378515
Hspa12a	6200.93	-0.286896	0.103856	-2.76243	0.00573735	0.0378898
Stox2	2858.84	-0.215902	0.0781551	-2.76248	0.00573648	0.0378898
Acvr2a	727.961	-0.284833	0.103137	-2.7617	0.00575017	0.037935
Nrxn1	6315.45	-0.226309	0.0819447	-2.76173	0.00574968	0.037935
Zdhhc15	149.337	-0.418577	0.151579	-2.76144	0.00575465	0.0379448
Snx18	582.84	-0.309822	0.112228	-2.76065	0.00576861	0.0380171
Epg5	934.534	-0.282094	0.102192	-2.76043	0.00577257	0.0380235
Tut4	324.374	-0.352625	0.127771	-2.75981	0.00578344	0.0380753
Dgke	1626.13	-0.257028	0.0931468	-2.75939	0.00579092	0.0381048
Lyrm9	563.981	-0.359102	0.130214	-2.75778	0.00581949	0.0382531
Rgmb	799.663	-0.301261	0.10924	-2.7578	0.00581925	0.0382531
Tmem38a	4628.57	0.203292	0.0737392	2.7569	0.00583514	0.0383361
Crebl2	367.337	-0.373882	0.135629	-2.75666	0.00583958	0.0383455
Pcdh10	2210.95	-0.228583	0.0829357	-2.75614	0.00584871	0.0383856
Rgs8	2910.5	-0.247699	0.0899043	-2.75514	0.00586669	0.0384837
Dgkz	24405.8	0.250944	0.091104	2.75448	0.00587847	0.038541
Flot2	4818.87	0.216123	0.0784734	2.75409	0.0058855	0.0385672
Cbr3	578.155	0.312569	0.11355	2.7527	0.00591066	0.0387121
Ctnnbip1	1509.27	0.288903	0.104973	2.75217	0.00592013	0.0387541
Rasl11a	371.845	0.350975	0.127561	2.75142	0.00593381	0.0388237
Raph1	781.068	-0.28165	0.102385	-2.75089	0.00594336	0.0388661
Anks1	1262.92	0.299346	0.108844	2.75024	0.00595513	0.0388827
Arsj	82.6401	-0.449876	0.163559	-2.75055	0.00594952	0.0388827
Gng3	7202.31	0.231494	0.0841731	2.75021	0.00595563	0.0388827
Stk32c	4270.79	0.251804	0.0915627	2.75008	0.00595816	0.0388827
Cmip	13038.9	0.236881	0.0861545	2.74949	0.00596873	0.0389317
Cstf2t	1951.55	-0.25825	0.0939432	-2.749	0.00597778	0.0389507
Slc35c2	2517.34	0.218501	0.0794824	2.74904	0.00597693	0.0389507
P3h3	994.897	0.274783	0.0999668	2.74875	0.00598237	0.0389606
Cbx6	25712.4	0.275695	0.10031	2.74842	0.0059883	0.0389792
Bmp2k	207.722	-0.418999	0.152568	-2.74631	0.00602698	0.0392109
Zfc3h1	724.436	-0.362759	0.132108	-2.74593	0.006034	0.0392365
Epop	2829.77	0.279584	0.101831	2.74556	0.00604082	0.0392607
Yod1	82.9359	-0.450528	0.164142	-2.74475	0.00605568	0.0393371
Gnaq	6421.54	-0.202746	0.0738717	-2.74457	0.00605901	0.0393386
Gabrg2	2679.99	-0.224063	0.0816599	-2.74385	0.0060723	0.0394048
Ifitm10	897.651	0.275767	0.100541	2.74284	0.00609112	0.0395067
Mast4	1213.09	-0.298276	0.108858	-2.74005	0.00614298	0.0398049
Tshz3	229.122	-0.397074	0.144916	-2.74003	0.00614338	0.0398049
Pcdhga1	357.429	-0.414733	0.151413	-2.73908	0.00616117	0.0398795
Phb2	3546.5	0.237639	0.0867584	2.73909	0.00616103	0.0398795
Mon2	1561.04	-0.268271	0.0979581	-2.73863	0.00616965	0.0399141
Fam13c	976.45	-0.321462	0.117411	-2.73793	0.00618273	0.0399783
Adgrl2	915.034	-0.291986	0.10669	-2.73677	0.00620451	0.0400783
Pnmal2	24651.2	0.297097	0.108552	2.73691	0.00620194	0.0400783
Abhd12	11983.9	0.212697	0.0777874	2.73433	0.0062507	0.0402129
Agap1	4068.06	-0.204896	0.0749274	-2.7346	0.0062456	0.0402129
Cep295	220.137	-0.403621	0.147633	-2.73394	0.00625808	0.0402129
Grb2	7031.42	0.206128	0.075399	2.73383	0.0062602	0.0402129
Kdm7a	979.067	-0.289525	0.105903	-2.73388	0.00625934	0.0402129
Paqr6	415.76	0.323545	0.118343	2.73395	0.00625787	0.0402129
Rap1gds1	5707.95	-0.225253	0.0823806	-2.7343	0.00625127	0.0402129
Rbp1	430.556	0.406139	0.148474	2.73543	0.00622989	0.0402129
Uggt1	1078.29	-0.25292	0.0924664	-2.73526	0.00623309	0.0402129
Usp29	654.822	-0.286308	0.10471	-2.7343	0.00625135	0.0402129
Vps37c	936.131	0.262872	0.0961111	2.73509	0.00623635	0.0402129
Sptbn4	11798.3	0.265086	0.0970001	2.73285	0.00627895	0.0403129
Zmat3	2139.27	-0.222845	0.081551	-2.73258	0.00628398	0.0403248
Mmp16	236.035	-0.385704	0.141187	-2.73186	0.00629777	0.0403929
Tuba1b	29504.9	0.209553	0.0767226	2.7313	0.00630846	0.0404411
Akap11	4537.18	-0.227295	0.0832392	-2.73063	0.00632136	0.0405033
Rpl7	7873.4	0.250058	0.0915897	2.7302	0.00632959	0.0405356
Gna11	5850.25	0.220576	0.0807987	2.72995	0.00633444	0.0405462
Arhgdig	2388.62	0.252626	0.0925533	2.72952	0.00634264	0.0405578
Frmpd4	1271.97	-0.309289	0.113307	-2.72966	0.00634005	0.0405578
9330182L06Rik	431.011	-0.366772	0.134414	-2.72867	0.006359	0.0405835
Atp13a3	980.308	-0.289293	0.106021	-2.72865	0.00635945	0.0405835
Lrrc14	1181.21	0.256517	0.0939981	2.72896	0.00635348	0.0405835
Srek1	792.649	-0.318254	0.116622	-2.72893	0.00635396	0.0405835
Macrod1	937.943	0.257807	0.0944922	2.72834	0.00636532	0.0405985
Tmem150a	358.75	0.365763	0.134068	2.72819	0.0063682	0.0405985
Atp6v0c	42250.8	0.222232	0.0814799	2.72744	0.00638271	0.0406324
Cby1	1731.18	0.242027	0.0887384	2.72742	0.00638313	0.0406324
Ttbk1	6322.93	0.304552	0.111656	2.72758	0.00637999	0.0406324
Ercc6	508.129	-0.348521	0.127807	-2.72692	0.00639282	0.0406737
Tmem201	4164.71	0.236227	0.0866629	2.72581	0.0064143	0.04079
Rpl23	7462.62	0.203503	0.0746655	2.72553	0.00641989	0.040805
B3galt5	1284.05	-0.313204	0.114923	-2.72534	0.00642362	0.0408083
[truncated: 23,027 more rows]
