# Supplementary material for: Transmembrane protein 184B (TMEM184B) promotes expression of synaptic gene networks in the mouse hippocampus
Source: BMC Genomics. 2023 Sep 20;24:559. doi: 10.1186/s12864-023-09676-9 (PMC10512654; doi:10.1186/s12864-023-09676-9)
Supplement: Supplementary file 6 — Supplementary Material 6 [file 12864_2023_9676_MOESM6_ESM.xlsx]

## Sheet: SuppF4-Galaxy336-DeSeq2_AgingIn
Additional File 6. DESeq2 output of differential gene expression analysis between the hippocampi of 15-month-old Tmem184b-mutant mice and 5-month-old Tmem184b-mutant mice.
GeneID	Basemean	Log2FC	StErr	WaldStats	P value	Adj P
Rn45s	17273.9	-0.873227	0.11483	-7.60454	2.8591e-14	4.05506e-10
Trabd2b	128.358	-1.03234	0.161351	-6.3981	1.57321e-10	1.11564e-06
Bc1	214.652	-0.93361	0.161824	-5.76928	7.96132e-09	3.76385e-05
Gadd45g	797.639	0.674144	0.121262	5.55939	2.70725e-08	9.59922e-05
Npas4	502.239	0.786387	0.145172	5.41695	6.06249e-08	0.000171969
Clk1	1163.02	0.614437	0.11726	5.23995	1.60621e-07	0.00032544
Gm4981	141.658	-0.829277	0.15761	-5.26158	1.42825e-07	0.00032544
Eps8l1	161.095	0.804949	0.159793	5.03746	4.71752e-07	0.000836357
Cldn11	3622.75	-0.59926	0.120082	-4.9904	6.0253e-07	0.00094952
Snhg20	781.12	0.743151	0.150212	4.94734	7.52341e-07	0.000970042
Srsf11	1559.74	0.55255	0.111611	4.95068	7.39544e-07	0.000970042
Apcdd1	1209.13	-0.553494	0.114122	-4.85002	1.23452e-06	0.00134686
Nkain1	2485.17	-0.535795	0.110372	-4.85445	1.20719e-06	0.00134686
Mog	1619.81	-0.613203	0.131498	-4.6632	3.11332e-06	0.00315401
Ccnl1	521.62	0.570431	0.124137	4.59517	4.32396e-06	0.00408845
Htr2c	385.823	0.648372	0.142713	4.54319	5.54105e-06	0.00491179
Emp2	554.787	-0.603854	0.134169	-4.5007	6.77307e-06	0.00565073
Rsrp1	3162.56	0.518224	0.115476	4.48773	7.19874e-06	0.00567221
Lrp4	1388.82	-0.511032	0.11586	-4.41078	1.03e-05	0.00768869
Rps27rt	2619.11	0.544415	0.124093	4.38714	1.14852e-05	0.00814474
4933434E20Rik	1257.48	-0.461585	0.107308	-4.30152	1.69633e-05	0.00896165
Cox6a1	22387.2	0.500881	0.116399	4.30314	1.68397e-05	0.00896165
Fndc5	3488.87	-0.492877	0.115243	-4.27685	1.89558e-05	0.00896165
Junb	3592.62	0.566558	0.131805	4.29845	1.71999e-05	0.00896165
Klhdc8a	474.642	-0.62418	0.145738	-4.2829	1.84474e-05	0.00896165
Mobp	21363.4	-0.47585	0.110227	-4.31701	1.58159e-05	0.00896165
Mroh7	256.543	0.624544	0.145803	4.28347	1.84e-05	0.00896165
Ppp1r16b	4160.93	-0.435414	0.101597	-4.28569	1.82171e-05	0.00896165
Sec1	133.778	0.682599	0.157513	4.33361	1.46686e-05	0.00896165
Smoc2	1017.08	0.650429	0.151673	4.28836	1.79999e-05	0.00896165
Wsb1	774.026	0.596143	0.139999	4.25819	2.0609e-05	0.00942893
Dlk1	491.053	0.632368	0.149494	4.23005	2.3364e-05	0.0103554
Atp5md	5598.33	0.511616	0.121159	4.22267	2.41429e-05	0.0103763
Vash1	4043.91	-0.462898	0.110326	-4.19572	2.72009e-05	0.0113468
Ccnl2	1485.55	0.437223	0.106466	4.10669	4.01374e-05	0.0147734
Cnp	11924	-0.517123	0.125465	-4.12167	3.76138e-05	0.0147734
Lars2	827.76	-0.545748	0.132707	-4.11243	3.91521e-05	0.0147734
Prss12	823.83	-0.527797	0.128608	-4.1039	4.06235e-05	0.0147734
Trf	8525.14	-0.487923	0.118218	-4.12733	3.67002e-05	0.0147734
4930511M06Rik	214.279	-0.653141	0.16096	-4.05777	4.95427e-05	0.0159696
C130074G19Rik	755.793	-0.521795	0.128357	-4.06518	4.79947e-05	0.0159696
Cox8a	14142.3	0.493317	0.12148	4.0609	4.88847e-05	0.0159696
Gm14762	246.862	-0.650948	0.160397	-4.05835	4.94215e-05	0.0159696
Tia1	859.543	0.520476	0.128208	4.05963	4.9151e-05	0.0159696
Klf13	7786.93	-0.439879	0.108733	-4.04548	5.22168e-05	0.0164576
5031426D15Rik	234.192	-0.649334	0.161436	-4.02225	5.76458e-05	0.0173072
Eyelinc18	171.216	-0.635387	0.158116	-4.01849	5.85735e-05	0.0173072
Spag6	55.1152	0.627684	0.156061	4.02205	5.76943e-05	0.0173072
Edn3	251.025	-0.628307	0.157146	-3.99822	6.38198e-05	0.0184726
Mrpl33	768.176	0.513779	0.129036	3.98168	6.84291e-05	0.01903
Sphk1	152.51	-0.640852	0.160912	-3.98264	6.81552e-05	0.01903
Sst	9534.31	0.561374	0.14159	3.96479	7.34614e-05	0.0200366
2410006H16Rik	576.709	0.47968	0.121864	3.93619	8.2786e-05	0.0204608
Col6a1	1467.2	0.522906	0.132463	3.94755	7.89551e-05	0.0204608
Crebzf	1215.41	0.445369	0.112761	3.94969	7.82535e-05	0.0204608
Ftx	383.089	0.584409	0.148567	3.93363	8.36726e-05	0.0204608
Kank2	522.634	-0.567517	0.1441	-3.93836	8.20409e-05	0.0204608
Muc6	45.1774	-0.587902	0.149189	-3.94066	8.12574e-05	0.0204608
Tshz2	2555.4	-0.559398	0.142427	-3.92761	8.57932e-05	0.0206238
A130077B15Rik	712.137	-0.605537	0.15533	-3.8984	9.68298e-05	0.0221506
Arglu1	1571.55	0.453936	0.116419	3.89914	9.65331e-05	0.0221506
Egr4	1675.07	0.480615	0.123266	3.89901	9.65874e-05	0.0221506
A330023F24Rik	573.817	0.582525	0.150381	3.87367	0.000107209	0.0237585
Cntnap5c	372.486	-0.623305	0.160783	-3.87669	0.000105885	0.0237585
Draxin	27.3865	-0.541005	0.139849	-3.8685	0.000109509	0.0237915
Lag3	288.033	0.584475	0.15119	3.86583	0.000110713	0.0237915
Pabpc4	1554.33	-0.450038	0.116615	-3.85919	0.000113762	0.024082
Tra2a	1171.26	0.41087	0.106633	3.85313	0.00011662	0.0243238
Atp1a2	45260.7	-0.518007	0.134571	-3.84931	0.000118452	0.024348
Nrp	67.3946	-0.574041	0.149505	-3.83961	0.000123229	0.024968
Lpar1	656.186	-0.557996	0.145882	-3.82497	0.000130789	0.0261266
Cyp26b1	406.879	-0.612566	0.160658	-3.81285	0.000137373	0.0263292
DXBay18	70.6245	-0.611318	0.160124	-3.81779	0.000134654	0.0263292
Trp53inp2	3296.32	-0.435653	0.114247	-3.81325	0.00013715	0.0263292
Commd4	1110.97	0.453349	0.119677	3.78812	0.000151793	0.0280887
Gm9159	142.152	-0.611044	0.161354	-3.78697	0.000152495	0.0280887
Plekhb1	12263.6	-0.37822	0.0997935	-3.79002	0.000150635	0.0280887
Grk4	686.203	-0.590593	0.156252	-3.77974	0.000156993	0.0285465
Gng13	854.583	0.487484	0.130118	3.74648	0.000179334	0.0318486
Pacs2	3248.25	-0.384534	0.102651	-3.74605	0.000179644	0.0318486
Scn4b	918.714	-0.490476	0.131538	-3.72878	0.000192408	0.0336904
Lynx1	21808.1	-0.402434	0.108105	-3.72262	0.000197166	0.0341025
Prr18	2010.92	-0.431722	0.11626	-3.71342	0.000204481	0.0349416
Dusp1	833.969	0.570438	0.154389	3.69482	0.000220046	0.037023
Tmem88b	1701.14	-0.487046	0.131894	-3.6927	0.000221882	0.037023
Carhsp1	1809.88	-0.428542	0.116458	-3.67979	0.000233429	0.0384968
Hr	701.42	-0.477015	0.130019	-3.66882	0.000243676	0.0392734
Ndst3	376.195	0.512157	0.139568	3.66959	0.000242944	0.0392734
Adamts4	682.537	-0.505784	0.138489	-3.65215	0.000260056	0.0414423
Rbis	425.411	0.47592	0.130419	3.64916	0.000263101	0.0414617
Slc44a1	1251.83	-0.441539	0.12133	-3.63914	0.000273548	0.0426344
Cavin1	1457.89	-0.529392	0.145753	-3.63212	0.000281105	0.0432864
Rreb1	791.222	0.527545	0.145344	3.62962	0.000283836	0.0432864
Prpf39	510.167	0.503707	0.138896	3.6265	0.000287284	0.0433463
Srl	281.435	-0.507478	0.140658	-3.60788	0.000308705	0.046088
Ifi27	1641.58	0.363501	0.101024	3.59816	0.000320479	0.0473475
2610301B20Rik	657.542	0.440602	0.122553	3.59519	0.00032415	0.047396
Zfp672	549.956	0.470983	0.131153	3.5911	0.000329285	0.0476555
Fam180a	61.3919	-0.52674	0.14692	-3.58522	0.000336796	0.0477677
Ppm1h	2147.85	-0.355828	0.0992409	-3.5855	0.000336438	0.0477677
Cdc7	162.121	0.555895	0.155411	3.57693	0.000347656	0.0488198
4930470H14Rik	433.144	-0.5652	0.158529	-3.56527	0.000363482	0.0496877
Coch	178.924	-0.575448	0.161394	-3.56548	0.000363193	0.0496877
Ttc14	1204.28	0.483648	0.135679	3.56465	0.000364346	0.0496877
2310009A05Rik	165.813	0.55663	0.156598	3.55452	0.000378675	0.0506675
Sema6a	451.093	-0.503662	0.141629	-3.55621	0.000376245	0.0506675
5730408K05Rik	41.4505	0.558331	0.157198	3.55177	0.000382652	0.0507211
Shank1	41479.6	-0.47718	0.134533	-3.54694	0.000389735	0.0511816
Cdh1	64.2874	-0.494597	0.139801	-3.53785	0.000403393	0.0521097
Cenpb	12663.1	-0.363048	0.102633	-3.53736	0.00040415	0.0521097
Chrd	2913.13	0.365246	0.103764	3.51995	0.000431625	0.0537974
Fam205a2	174.879	0.544626	0.154638	3.52195	0.000428379	0.0537974
Olfr613	470.807	-0.561856	0.159747	-3.51715	0.000436205	0.0537974
Pnisr	1737.76	0.498067	0.141599	3.51746	0.000435705	0.0537974
Triobp	338.316	-0.531267	0.150923	-3.52011	0.000431368	0.0537974
Nxph3	1601.02	-0.448221	0.127707	-3.50976	0.000448518	0.054839
1810026B05Rik	323.629	0.505851	0.145592	3.47444	0.000511925	0.061359
Rprm	1329.76	0.416883	0.12	3.47402	0.00051272	0.061359
Tmem256	1358.62	0.408045	0.117493	3.47292	0.000514822	0.061359
Cldn5	2139.75	-0.354982	0.102421	-3.4659	0.000528454	0.0622645
Rgs11	518.364	0.447977	0.129305	3.46451	0.0005312	0.0622645
Ndufb4	1463.42	0.443567	0.128343	3.45609	0.000548062	0.0637145
Iffo2	739.003	-0.412518	0.119547	-3.45067	0.000559201	0.0644808
Aopep	803.585	0.41227	0.119886	3.43885	0.000584189	0.0652406
Dennd5a	6041.05	-0.313446	0.0911352	-3.43935	0.000583112	0.0652406
Eif3c	4963.38	-0.328879	0.0956098	-3.43981	0.000582126	0.0652406
Snhg7	84.5811	0.556959	0.161808	3.4421	0.000577227	0.0652406
Ahi1	3060.01	0.370545	0.108036	3.42983	0.000603949	0.0663171
Plcl2	2127.48	-0.505125	0.147287	-3.42952	0.000604645	0.0663171
Pxdn	960.481	0.386097	0.112628	3.42808	0.000607856	0.0663171
Socs7	3657.5	-0.363847	0.106423	-3.41886	0.000628846	0.0680834
Cyb5a	1022.56	0.386363	0.113117	3.4156	0.000636418	0.0683812
H2-T24	106.212	-0.549489	0.161529	-3.40181	0.000669421	0.0708537
LOC102632231	83.6887	-0.514534	0.151168	-3.40373	0.000664729	0.0708537
Amy1	215.085	0.512797	0.150875	3.39882	0.000676784	0.0711024
Snhg3	176.679	0.546373	0.161125	3.39098	0.000696419	0.0726273
Deptor	187.677	-0.539764	0.159664	-3.38062	0.000723237	0.0748735
E530001F21Rik	47.36	0.530608	0.157161	3.37621	0.000734921	0.0753954
Enpp6	82.5017	-0.545087	0.161521	-3.37472	0.00073891	0.0753954
Foxp2	70.6928	-0.532442	0.158064	-3.36852	0.000755738	0.0760187
Masp1	237.909	-0.497043	0.147481	-3.37022	0.000751095	0.0760187
Mycl	1123.15	-0.395152	0.11745	-3.36444	0.000766993	0.0766075
Ankrd10	766.455	0.414866	0.123411	3.36166	0.000774744	0.0768406
Dnajc18	2941.98	-0.355457	0.105933	-3.35548	0.000792265	0.0769637
Mal	3607.43	-0.431243	0.128517	-3.35553	0.000792118	0.0769637
Prss50	47.9798	0.523089	0.155769	3.35811	0.000784778	0.0769637
Ttyh2	1601.04	-0.41427	0.123582	-3.35218	0.000801781	0.0773582
Myl9	967.405	-0.513019	0.153276	-3.34703	0.000816832	0.0782779
Dsp	947.832	-0.412062	0.123401	-3.33921	0.000840177	0.079548
Eif5b	1924.45	-0.486164	0.145713	-3.33645	0.000848561	0.079548
Hist3h2ba	717.402	0.409547	0.122749	3.33647	0.000848506	0.079548
Ptgr1	107.358	-0.531794	0.159492	-3.3343	0.000855156	0.079548
Zcchc7	601.044	0.45252	0.135756	3.33333	0.000858129	0.079548
Ccr5	43.6961	0.499841	0.150129	3.32941	0.00087031	0.0801533
Ssh3	952.332	0.402533	0.121044	3.32551	0.00088258	0.0807323
Tcea2	741.542	0.397669	0.119643	3.32381	0.000887982	0.0807323
Tmem258	896.422	0.443719	0.133601	3.32122	0.00089624	0.0809642
Clk4	736.913	0.440314	0.132705	3.31798	0.000906699	0.0813906
Fosb	362.424	0.529194	0.159656	3.31459	0.000917766	0.0818659
Cpne7	11119.6	0.413844	0.125159	3.30654	0.00094457	0.0837303
Rcn3	638.704	-0.48645	0.147306	-3.30232	0.000958884	0.0844711
Psat1	2871.18	-0.324365	0.0982877	-3.30016	0.000966295	0.0845985
Gm11681	89.5725	0.530809	0.161123	3.29444	0.000986179	0.0854805
Nfkbiz	126.983	0.523599	0.159042	3.29221	0.000994019	0.0854805
Plvap	329.812	0.489287	0.148625	3.29209	0.00099445	0.0854805
Rps6kb2	977.833	0.39826	0.121138	3.28765	0.00101028	0.0863184
1110038B12Rik	150.098	0.517097	0.157514	3.28287	0.00102758	0.0867507
Snhg11	20573.9	0.405656	0.123553	3.28326	0.00102613	0.0867507
Kcnj10	3781.03	-0.316165	0.0963934	-3.27994	0.00103827	0.0871351
Ppm1l	494.134	-0.445102	0.135808	-3.27743	0.00104757	0.0873983
Stx1b	5255.73	-0.422017	0.128838	-3.27557	0.00105449	0.0874613
Slc39a2	232.91	0.476994	0.145812	3.2713	0.00107053	0.0882749
Plp1	20340.8	-0.449154	0.137561	-3.26512	0.00109416	0.0897022
Gas7	17411.6	-0.350581	0.107635	-3.25714	0.0011254	0.0913103
Qdpr	7434.5	-0.316182	0.097083	-3.25683	0.00112665	0.0913103
Ccdc91	1280.48	-0.350535	0.10776	-3.25292	0.00114227	0.0920504
Thbs4	695.733	-0.489627	0.150944	-3.24376	0.00117963	0.0945235
Ccl21b	197.159	-0.520928	0.161291	-3.22974	0.00123903	0.0960286
Cd248	335.774	-0.507463	0.157052	-3.23118	0.00123281	0.0960286
Ces2b	103.116	-0.521637	0.161156	-3.23686	0.00120854	0.0960286
Gadd45b	530.778	0.417124	0.128941	3.235	0.00121641	0.0960286
Lncppara	160.416	0.520092	0.160962	3.23115	0.00123293	0.0960286
Zc3h7b	9030.62	-0.366996	0.113545	-3.23216	0.00122857	0.0960286
Zranb1	2366.13	-0.473659	0.146951	-3.22324	0.00126749	0.0977004
Acan	144.422	-0.497747	0.154746	-3.21653	0.00129749	0.098389
Lime1	1014.02	0.414332	0.128909	3.21416	0.00130828	0.098389
Mirg	442.662	0.482717	0.150285	3.21202	0.00131805	0.098389
Nop10	1167.83	0.433408	0.134757	3.21622	0.00129893	0.098389
Nuak1	1921.03	-0.343427	0.106873	-3.21341	0.0013117	0.098389
Syt11	26596.4	-0.405497	0.126128	-3.21497	0.00130458	0.098389
Leng8	8910.54	0.319881	0.0997308	3.20744	0.00133921	0.0986491
Nkd1	585.933	-0.393623	0.122836	-3.20446	0.00135317	0.0986491
Rpsa	21117.7	-0.299031	0.0932135	-3.20802	0.0013365	0.0986491
Serpind1	91.5978	-0.489092	0.15266	-3.20379	0.00135631	0.0986491
Sp100	91.2514	-0.517964	0.161556	-3.2061	0.00134546	0.0986491
Acyp1	459.482	0.415496	0.129817	3.20063	0.00137126	0.0992277
Emsy	725.065	-0.502278	0.1573	-3.19313	0.0014074	0.101326
Il6st	1197.54	-0.42316	0.13267	-3.18956	0.0014249	0.101337
Rgs6	343.48	-0.461932	0.144842	-3.1892	0.00142665	0.101337
Slc9a4	211.777	0.499395	0.156613	3.18873	0.001429	0.101337
Timm10b	744.602	0.403251	0.126716	3.18232	0.001461	0.103091
Inka2	3317.67	-0.344752	0.108393	-3.18057	0.00146987	0.103204
Mif	5916.43	0.36792	0.115729	3.17914	0.00147715	0.103204
Polr2j	892.235	0.41991	0.132299	3.17395	0.00150382	0.104552
3110039M20Rik	97.9054	0.512373	0.16169	3.16885	0.00153041	0.105424
Nktr	1175.84	0.394978	0.12465	3.1687	0.00153123	0.105424
Chst15	1296.67	-0.369768	0.116876	-3.16375	0.00155752	0.106716
Chka	1457.36	0.329283	0.104302	3.15702	0.00159393	0.108166
Jph2	91.121	-0.510004	0.161511	-3.1577	0.00159021	0.108166
Afdn	1366.87	0.456524	0.144709	3.15476	0.00160628	0.10819
Mgat3	5603.99	-0.314454	0.0996945	-3.15417	0.00160953	0.10819
Pdlim7	1906.9	0.357709	0.11355	3.15024	0.00163134	0.109138
Gsn	2228.09	-0.420802	0.13368	-3.14784	0.00164484	0.109525
Ndufa3	2673.14	0.366619	0.116575	3.14491	0.00166137	0.109607
Tmem255a	512.534	0.468786	0.149063	3.14488	0.00166153	0.109607
Dusp6	896.203	0.399752	0.127375	3.13839	0.00169877	0.110017
Gprc5c	155.645	-0.489335	0.155767	-3.14145	0.00168112	0.110017
Iyd	89.3695	-0.507812	0.161779	-3.13892	0.00169574	0.110017
Kif5a	78315.5	-0.323756	0.103149	-3.13872	0.00169689	0.110017
Glg1	6016.88	-0.28831	0.0919368	-3.13595	0.00171297	0.110432
C1qtnf2	75.7032	-0.501305	0.160785	-3.11786	0.00182171	0.115103
Dhrs11	159.958	0.489895	0.157161	3.11716	0.001826	0.115103
Foxc1	335.544	-0.499509	0.160235	-3.11736	0.00182477	0.115103
Kbtbd11	6704.67	-0.310829	0.0995745	-3.12157	0.00179888	0.115103
Kcnh1	1074.29	-0.342963	0.109928	-3.11989	0.00180917	0.115103
Acyp2	389.981	0.406611	0.130702	3.11096	0.00186478	0.115895
Nrtn	161.921	-0.469946	0.151173	-3.10865	0.00187943	0.115895
Sox11	436.069	-0.459347	0.147625	-3.11159	0.00186084	0.115895
Ypel3	6891.3	0.371668	0.119393	3.11298	0.00185211	0.115895
Zranb2	1818.23	0.365759	0.117634	3.1093	0.00187533	0.115895
Gm20754	95.755	0.50076	0.161207	3.10631	0.0018944	0.116313
Nfatc4	138.91	-0.502235	0.161832	-3.10344	0.00191288	0.116646
Vegfa	1344.98	0.427365	0.13773	3.10291	0.00191627	0.116646
Uaca	326.704	-0.492501	0.158993	-3.09763	0.00195075	0.118237
Cox14	2994.13	0.361551	0.11684	3.09442	0.001972	0.119016
Pnn	1443.86	0.352067	0.113898	3.09107	0.00199437	0.119857
Ccn1	201.328	0.499655	0.161777	3.08855	0.00201135	0.120367
Aldh1a1	1395.22	-0.391119	0.126753	-3.08568	0.00203084	0.120785
Pdgfrb	776.271	-0.394214	0.127783	-3.08502	0.00203537	0.120785
Gdf1	2457.44	0.379493	0.123151	3.08153	0.00205939	0.121701
Fbxl22	35.9103	-0.465519	0.151931	-3.06401	0.00218393	0.127995
Tmem86b	209.883	0.460901	0.15039	3.06471	0.00217878	0.127995
Arrdc2	442.539	0.476334	0.155699	3.05933	0.00221833	0.128945
Eif4b	6935.52	-0.2907	0.0950096	-3.05969	0.00221569	0.128945
Akap13	1053.11	0.357252	0.116855	3.05723	0.00223393	0.129322
Ms4a6c	112.402	-0.490495	0.16084	-3.04959	0.00229156	0.132119
Pam16	963.894	0.362526	0.118981	3.04694	0.00231186	0.13275
Scn8a	8887.04	-0.380113	0.124825	-3.04516	0.00232559	0.132999
Zkscan16	1042.23	0.393281	0.129227	3.04333	0.00233972	0.13327
Dpm3	514.527	0.399741	0.131458	3.04083	0.00235924	0.133844
Cdc14b	101.3	0.49052	0.161832	3.03105	0.00243706	0.135644
H2-Q4	668.087	-0.477187	0.157487	-3.03	0.0024455	0.135644
Ints6l	464.578	0.440206	0.145026	3.03537	0.00240243	0.135644
Sec22c	1361.99	-0.341946	0.112866	-3.02965	0.00244834	0.135644
Sfxn5	7244.67	-0.341514	0.112708	-3.03008	0.00244493	0.135644
Smim18	123.807	0.489522	0.161353	3.03385	0.00241452	0.135644
Igfbpl1	39.7538	-0.448327	0.148157	-3.02603	0.00247785	0.136214
Zfp9	317.813	0.414363	0.136905	3.02665	0.00247281	0.136214
Fkbp4	5672.49	-0.309322	0.102433	-3.01973	0.00252998	0.138361
Ncald	14453.2	-0.280834	0.0930593	-3.0178	0.00254616	0.138361
Phpt1	1630.68	0.343335	0.113745	3.01846	0.00254066	0.138361
Pln	58.8034	-0.470024	0.155877	-3.01536	0.00256678	0.138949
Metap1d	311.979	0.429399	0.142785	3.00732	0.00263559	0.141593
Uqcr11	4488.79	0.331887	0.110359	3.00734	0.00263543	0.141593
Cpeb1	1863.18	0.316433	0.105377	3.00286	0.00267456	0.143145
Asrgl1	3440.2	-0.29655	0.0989693	-2.99638	0.00273204	0.145125
Eif3b	4384.55	-0.337981	0.112773	-2.997	0.00272655	0.145125
Uqcr10	3770.12	0.32997	0.110197	2.99436	0.00275017	0.145543
Scara3	1059.05	-0.380278	0.127141	-2.99099	0.00278078	0.146616
Nek1	345.337	0.435431	0.145695	2.98866	0.00280206	0.146987
Spaca6	197.493	0.467677	0.156521	2.98795	0.00280854	0.146987
Ext1	739.107	-0.400687	0.134379	-2.98176	0.00286596	0.148178
Myoparr	411.939	-0.47595	0.159661	-2.981	0.00287308	0.148178
Pdrg1	735.006	0.347761	0.116654	2.98114	0.00287178	0.148178
Zic2	574.347	-0.473212	0.158612	-2.98345	0.00285021	0.148178
Fmo1	727.149	-0.443776	0.148992	-2.97853	0.00289633	0.148836
Cort	336.302	0.465449	0.156596	2.97229	0.00295592	0.150809
Fgfr1op	218.536	0.445299	0.149817	2.97228	0.002956	0.150809
Epas1	5799.87	-0.336232	0.113267	-2.9685	0.00299254	0.152126
Slc39a1	1700.79	-0.370872	0.125064	-2.96546	0.00302229	0.15309
Mag	5824.46	-0.371933	0.125471	-2.96429	0.0030338	0.153126
Csrp1	11460	-0.301353	0.101884	-2.9578	0.00309844	0.155834
Per2	533.136	0.420263	0.142397	2.95136	0.0031638	0.158559
Appl2	1156.38	0.347776	0.11794	2.94876	0.0031905	0.159334
Cstf3	862.13	0.366506	0.124375	2.94677	0.00321113	0.159441
Gls	4965.61	0.30965	0.105134	2.94531	0.00322636	0.159441
Rian	7674.77	0.3506	0.119033	2.94541	0.00322529	0.159441
Atf5	2139.44	-0.310218	0.105382	-2.94373	0.00324282	0.159697
Ap2b1	10469.2	-0.273177	0.0929092	-2.94026	0.00327937	0.160389
Gm6345	30.5873	0.435786	0.148234	2.93985	0.00328371	0.160389
Luc7l	1652.93	0.315101	0.107207	2.93918	0.00329079	0.160389
Kif1c	6995.72	-0.290582	0.0989124	-2.93778	0.00330576	0.160567
Atox1	1140.53	0.37657	0.128887	2.9217	0.00348126	0.167942
Gnb1	15390.8	-0.284343	0.0973697	-2.92024	0.00349759	0.167942
Pdxdc1	2160.48	-0.297034	0.101749	-2.91929	0.00350831	0.167942
Pot1b	275.122	-0.450181	0.154151	-2.92039	0.00349595	0.167942
Vmn1r58	177.216	-0.472022	0.161733	-2.91854	0.0035168	0.167942
Gtf2a2	494.659	0.396041	0.135864	2.91498	0.00355712	0.168731
Mlxipl	81.8792	0.470483	0.161373	2.9155	0.00355115	0.168731
Cplx2	75033.5	-0.340042	0.116797	-2.91141	0.00359806	0.170104
2010204K13Rik	554.892	0.390583	0.134586	2.90211	0.00370663	0.173369
Col1a1	702.225	-0.415343	0.143046	-2.90356	0.00368948	0.173369
Igfbp5	4138.62	-0.31684	0.109206	-2.90131	0.00371601	0.173369
Nrep	1780.93	-0.36394	0.125374	-2.90284	0.00369794	0.173369
Egr2	56.4289	0.410401	0.14152	2.89996	0.00373213	0.17355
Tpm2	419.033	-0.462198	0.159586	-2.89623	0.00377677	0.175052
Gatad2b	1053.94	-0.340703	0.117717	-2.89426	0.00380053	0.17558
Mrc1	92.4488	-0.439461	0.151919	-2.89273	0.00381908	0.175864
Col3a1	168.024	-0.354178	0.122727	-2.88589	0.00390303	0.175969
Crocc2	34.0117	-0.422569	0.146548	-2.88348	0.00393304	0.175969
Gjc2	859.971	-0.393827	0.13658	-2.88349	0.00393297	0.175969
Itgam	444.558	0.403785	0.139841	2.88747	0.00388357	0.175969
Mfsd4a	1205.12	-0.30846	0.106939	-2.88446	0.00392087	0.175969
Nsmaf	483.764	0.388145	0.134442	2.88708	0.00388837	0.175969
Smim15	784.004	0.353091	0.12221	2.88922	0.003862	0.175969
Tcte2	76.7817	0.467214	0.161637	2.89051	0.00384613	0.175969
Tmem44	1747.56	-0.347319	0.120441	-2.88372	0.00393003	0.175969
Otof	257.757	0.441973	0.153373	2.8817	0.00395541	0.176414
Ephb1	1124.55	-0.360007	0.125285	-2.8735	0.00405956	0.177821
Fcrls	885.526	-0.362313	0.125977	-2.87603	0.00402713	0.177821
Hist1h1c	451.412	-0.395727	0.137714	-2.87353	0.00405912	0.177821
Pkp4	8645.35	-0.265701	0.0924726	-2.87329	0.00406218	0.177821
Psmd1	3522.65	-0.296275	0.102941	-2.8781	0.00400082	0.177821
Wasf3	994.795	-0.374131	0.130138	-2.87488	0.00404183	0.177821
Smo	932.416	-0.359126	0.125054	-2.87176	0.00408192	0.178135
Cpxm1	388.573	-0.385291	0.134284	-2.86921	0.00411496	0.178946
Ncan	4897.87	-0.275845	0.0961674	-2.86838	0.00412575	0.178946
Zfas1	861.694	0.379889	0.132527	2.8665	0.00415043	0.179468
AF366264	35.5954	-0.37172	0.12993	-2.86092	0.00422413	0.180454
Eya2	161.39	-0.463372	0.161815	-2.86359	0.00418866	0.180454
Map3k10	17159.4	-0.301162	0.105222	-2.86217	0.00420754	0.180454
Tatdn3	203.99	0.428057	0.14961	2.86115	0.00422104	0.180454
Adipor2	1099.5	-0.347176	0.121466	-2.85823	0.00426012	0.180902
Bmp4	110.531	-0.452235	0.158176	-2.85907	0.00424886	0.180902
Pnck	3451.67	0.314559	0.110346	2.85067	0.00436279	0.184709
Nbas	907.532	-0.316186	0.111211	-2.84312	0.00446741	0.188575
Kcnj12	360.038	-0.4175	0.147235	-2.8356	0.00457402	0.188947
Mylk	716.196	-0.370204	0.130448	-2.83794	0.00454052	0.188947
Pcgf6	246.984	0.41217	0.145332	2.83605	0.00456752	0.188947
Rassf2	1468.13	-0.306803	0.10822	-2.83498	0.00458279	0.188947
Szt2	1140.66	0.368771	0.12989	2.8391	0.00452413	0.188947
Tekt5	286.169	-0.41294	0.145389	-2.84023	0.00450804	0.188947
Tmem200b	92.5637	-0.457965	0.161522	-2.83531	0.00457816	0.188947
Zfp414	940.836	0.365554	0.128797	2.83821	0.00453678	0.188947
Cflar	425.471	0.404181	0.142851	2.82939	0.00466366	0.189752
Colec12	255.823	-0.457343	0.161613	-2.82987	0.00465669	0.189752
Gm15706	247.868	0.424332	0.149993	2.82901	0.00466922	0.189752
Mrpl36	717.023	0.352516	0.124453	2.83253	0.00461811	0.189752
Ubl5	3486.45	0.309138	0.109222	2.83037	0.00464936	0.189752
Elob	5412.82	0.317434	0.112313	2.82634	0.00470837	0.190288
Paxbp1	642.823	0.385814	0.13651	2.82628	0.00470923	0.190288
Alx4	107.28	-0.430847	0.152613	-2.82314	0.0047556	0.190807
Osmr	136.954	0.452022	0.160139	2.82268	0.00476244	0.190807
Scn7a	44.1595	0.444191	0.157355	2.82287	0.00475962	0.190807
Lima1	310.532	-0.430542	0.152659	-2.82028	0.00479816	0.191158
Set	5696.79	-0.273414	0.096917	-2.82112	0.00478567	0.191158
Msantd2	204.939	0.427865	0.151934	2.81613	0.00486066	0.193106
Nts	134.5	-0.450765	0.160288	-2.81223	0.00491999	0.193297
Srcap	5933.56	-0.356382	0.126688	-2.81306	0.00490718	0.193297
Stac2	3339.7	-0.331196	0.11776	-2.81247	0.00491634	0.193297
Zfp937	360.441	-0.444872	0.158146	-2.81306	0.00490732	0.193297
Mrgprf	51.0043	-0.411161	0.14629	-2.81059	0.00494509	0.193747
Htr3a	292.24	0.41885	0.149088	2.80942	0.00496306	0.193915
Pdlim2	434.83	-0.412612	0.147042	-2.80609	0.00501471	0.195395
2310009B15Rik	268.313	0.419551	0.149782	2.80109	0.00509309	0.195452
Adam8	104.398	0.453306	0.16183	2.80113	0.00509243	0.195452
Blmh	1635.03	-0.290296	0.103618	-2.80161	0.00508485	0.195452
Gm2a	2709.07	-0.291591	0.104113	-2.80072	0.00509888	0.195452
Srp14	2944.78	0.320177	0.114278	2.80174	0.00508278	0.195452
Tgfbi	212.895	-0.450626	0.160812	-2.80219	0.00507565	0.195452
Rasl10b	24050.8	-0.336988	0.12036	-2.79982	0.00511306	0.195468
Zfp692	729.163	0.358928	0.128278	2.79805	0.00514119	0.196015
Gfod1	3182.46	-0.291688	0.104462	-2.79229	0.00523357	0.199002
Fcgrt	1217.98	-0.408353	0.146312	-2.79098	0.00525491	0.199279
Nudcd3	6096.39	-0.309105	0.110907	-2.78708	0.00531858	0.200621
Ost4	1028.75	0.341995	0.12267	2.78792	0.00530474	0.200621
Ciart	332.146	0.384328	0.137986	2.78526	0.00534844	0.20068
Wnt4	1023.56	-0.394223	0.141531	-2.78542	0.00534582	0.20068
Cntn2	3461.5	-0.290911	0.104796	-2.77597	0.00550369	0.204031
Egflam	143.074	-0.444814	0.160258	-2.77562	0.00550968	0.204031
Mfsd10	653.773	0.338845	0.121989	2.77767	0.00547502	0.204031
Pcbd1	135.056	0.44914	0.161755	2.77667	0.00549188	0.204031
Smim26	446.571	0.362297	0.130437	2.77755	0.00547703	0.204031
Cox7c	6751.15	0.316196	0.113959	2.77465	0.00552613	0.204107
D5Ertd615e	65.5923	-0.42689	0.15412	-2.76985	0.00560829	0.206068
Snhg6	557.554	0.352721	0.127321	2.77032	0.00560011	0.206068
Cpsf6	1081.53	0.353721	0.127828	2.76717	0.00565457	0.207232
Vegfd	90.2495	0.446877	0.161779	2.76228	0.00573999	0.20982
Bcas1	5445.45	-0.302881	0.109811	-2.75821	0.00581181	0.211425
Isca2	684.181	0.363865	0.131925	2.75811	0.00581369	0.211425
Atp1a1	24295.6	0.297545	0.10802	2.75453	0.00587759	0.212117
Cux1	1220.89	-0.334607	0.121451	-2.75509	0.00586758	0.212117
Ddah2	487.761	-0.360346	0.13079	-2.75514	0.00586665	0.212117
Hhatl	494.851	-0.399671	0.145184	-2.75286	0.00590775	0.212664
Tyms	1102.36	-0.400418	0.145672	-2.74876	0.00598206	0.214794
Srpr	1788.5	-0.295812	0.107716	-2.74622	0.00602857	0.215732
Trpm7	474.672	0.423558	0.154264	2.74568	0.00603862	0.215732
Extl3	4780.26	-0.297318	0.108346	-2.74415	0.0060667	0.216191
Hic1	302.669	-0.394899	0.144272	-2.73718	0.00619679	0.218256
Map4k3	1153.92	0.38572	0.140911	2.73733	0.00619405	0.218256
Mapk4	1320.2	-0.323669	0.118295	-2.73611	0.00621698	0.218256
Pcsk4	124.995	0.439241	0.160519	2.73638	0.00621187	0.218256
Psenen	1220.49	0.334409	0.122102	2.73877	0.00616693	0.218256
Rnf31	1119.43	-0.306815	0.111996	-2.73953	0.00615274	0.218256
Timm10	674.851	0.367058	0.134193	2.7353	0.00623242	0.218258
Add2	9617.9	-0.267559	0.0978857	-2.73338	0.00626871	0.21845
Tor4a	161.427	-0.437156	0.159912	-2.73374	0.006262	0.21845
Aprt	989.312	0.357108	0.130762	2.73098	0.00631467	0.219512
Brinp1	6344.79	-0.279995	0.102694	-2.72651	0.00640083	0.219814
Dynll2	38026.4	-0.338026	0.123932	-2.72752	0.00638121	0.219814
Gdf11	834.374	-0.313265	0.114844	-2.72773	0.00637711	0.219814
Odf2l	112.513	0.43526	0.159631	2.72667	0.00639766	0.219814
Zfp286	331.549	0.372507	0.136592	2.72716	0.00638825	0.219814
Plxna4	3575.24	-0.278196	0.102188	-2.7224	0.00648103	0.22203
Hunk	896.917	-0.322781	0.118809	-2.71681	0.00659154	0.224896
Ly6h	14778	0.327365	0.120507	2.71656	0.00659639	0.224896
Hint1	5555.1	0.273296	0.100744	2.71279	0.00667201	0.226928
Pcdhga4	807.802	-0.347836	0.128295	-2.71122	0.00670367	0.22746
A630089N07Rik	932.163	-0.424796	0.156826	-2.7087	0.00675465	0.228018
Pcgf1	425.306	0.371613	0.137226	2.70803	0.00676836	0.228018
Uqcrq	4974.26	0.303283	0.111987	2.7082	0.00676483	0.228018
Parp16	164.835	0.418529	0.154674	2.70587	0.00681255	0.228963
Gm20605	1278.18	0.370391	0.137184	2.69996	0.00693472	0.231424
Npy2r	626.299	0.36863	0.136508	2.70043	0.00692494	0.231424
Ppox	520.018	0.361645	0.133923	2.7004	0.00692571	0.231424
Plau	81.0318	-0.436431	0.161719	-2.6987	0.00696106	0.231757
2900076A07Rik	74.4619	0.435702	0.161504	2.69778	0.00698027	0.231853
Hspa8	60245.1	-0.266428	0.0988031	-2.69656	0.00700601	0.232164
Hcn2	10973.9	-0.28966	0.107475	-2.69513	0.00703612	0.232337
Psmc1	6926.96	-0.305299	0.113294	-2.69476	0.007044	0.232337
Mcu	1584.54	-0.290039	0.107778	-2.69108	0.00712212	0.233831
Zfp106	4871.1	-0.287075	0.106677	-2.69107	0.00712227	0.233831
Mrgbp	425.95	0.3794	0.141034	2.69013	0.00714235	0.233949
Pter	647.152	0.339781	0.126347	2.68926	0.00716116	0.234025
Gm15246	58.172	0.426208	0.158672	2.68609	0.00722928	0.235708
Anapc13	1174.3	0.292793	0.109154	2.6824	0.00730968	0.235903
Kcnk2	1589.71	-0.339964	0.126794	-2.68124	0.00733506	0.235903
Mrps6	660.597	0.341964	0.127411	2.68394	0.00727595	0.235903
Ppp1r35	542.074	0.342972	0.127816	2.68332	0.00728955	0.235903
Slc26a4	425.457	0.34476	0.128535	2.68223	0.0073134	0.235903
Slc39a7	4608.42	-0.285941	0.106641	-2.68133	0.00733291	0.235903
Nf2	4746.63	-0.29194	0.109122	-2.67535	0.0074652	0.23855
Rnasek	6150.05	0.330041	0.123361	2.6754	0.00746391	0.23855
Ube2r2	3693.41	-0.341451	0.127634	-2.67523	0.00746783	0.23855
Cttnbp2	1923.98	0.359669	0.134537	2.67338	0.00750917	0.238795
Dpm2	884.825	0.333437	0.124708	2.67375	0.00750087	0.238795
Gpr68	647.846	-0.356802	0.133526	-2.67216	0.0075365	0.239128
Oxr1	2709.18	0.275545	0.103164	2.67095	0.0075636	0.239452
Nr4a3	1391.81	0.298999	0.112014	2.6693	0.00760092	0.240098
Khdc4	751.575	0.351478	0.13177	2.66736	0.00764505	0.240955
Dnajb4	1015.54	0.315177	0.118215	2.66614	0.00767274	0.241291
Sox4	438.617	-0.372583	0.13984	-2.66436	0.00771359	0.24204
Adcy2	3307.92	-0.251105	0.0945534	-2.65569	0.00791459	0.242971
Atp5e	4508.41	0.301315	0.113381	2.65754	0.00787131	0.242971
Dmd	654.18	0.361089	0.135882	2.65737	0.00787529	0.242971
Dock5	177.839	-0.421216	0.158562	-2.65647	0.00789626	0.242971
Gm17644	137.866	-0.428053	0.160956	-2.65943	0.00782722	0.242971
Kat14	875.522	-0.325243	0.122461	-2.65589	0.00790991	0.242971
Lamtor5	1344.78	0.311345	0.117119	2.65837	0.00785194	0.242971
Paqr4	2868.18	-0.279643	0.105229	-2.65748	0.00787275	0.242971
Shisa8	153.911	-0.418827	0.157562	-2.65818	0.00785644	0.242971
St3gal1	1428.41	-0.296091	0.11127	-2.66102	0.0077904	0.242971
Sap18b	2146.79	0.258647	0.0974616	2.65383	0.00795834	0.243786
Agap1	3999.83	-0.261168	0.0984956	-2.65157	0.00801194	0.243848
Ilrun	15104.6	-0.301105	0.113537	-2.65204	0.00800081	0.243848
Rac3	728.019	0.350092	0.13197	2.65281	0.0079825	0.243848
Zfp280c	189.411	0.42414	0.160152	2.64836	0.00808839	0.245648
Cnn1	63.3431	-0.398313	0.150527	-2.64613	0.00814184	0.245693
Emp3	123.363	-0.421194	0.15912	-2.64702	0.00812045	0.245693
Rbm3	3124.04	0.305502	0.115445	2.6463	0.00813778	0.245693
Tmem229b	968.524	-0.330612	0.125	-2.64489	0.00817178	0.246073
4933439C10Rik	791.032	0.365602	0.138468	2.64033	0.00828264	0.247168
Hrct1	34.0642	0.400752	0.151746	2.64093	0.00826778	0.247168
Rpl4	20772.2	-0.269575	0.102055	-2.64146	0.00825499	0.247168
Tfpi	83.8152	-0.426832	0.16169	-2.63981	0.00829528	0.247168
Zfpm1	3037.28	-0.293306	0.11104	-2.64144	0.00825556	0.247168
Bcl6b	50.9836	-0.421888	0.160057	-2.63586	0.00839239	0.249262
Ccdc85c	4450.18	-0.355029	0.1348	-2.63376	0.00844458	0.249262
Cenpx	368.954	0.378048	0.143466	2.6351	0.00841117	0.249262
Ctnnd1	1170.5	-0.294867	0.112032	-2.63199	0.00848857	0.249262
Ddx4	41.8005	0.397753	0.150964	2.63475	0.00842004	0.249262
Sft2d1	1017.75	0.329763	0.125243	2.63298	0.008464	0.249262
Sgcb	1029.43	0.297419	0.112995	2.63213	0.00848505	0.249262
Prob1	296.957	-0.373727	0.142104	-2.62996	0.00853951	0.250239
Cacna1b	1882.34	0.281437	0.107132	2.62702	0.00861365	0.251892
Plekha2	835.069	-0.33994	0.129563	-2.62374	0.00869713	0.253288
Prg4	129.085	-0.407992	0.155485	-2.62401	0.00869022	0.253288
Acp6	349.684	0.362891	0.138586	2.61852	0.00883116	0.253667
Actb	48264.3	-0.239954	0.0916162	-2.61913	0.00881551	0.253667
Elmo1	1342.38	-0.293899	0.112193	-2.61958	0.00880375	0.253667
Glt8d1	463.199	0.346735	0.13244	2.61805	0.00884338	0.253667
Icam4	59.6016	0.422429	0.161307	2.61879	0.00882417	0.253667
Lin7b	2302.35	0.30784	0.117459	2.62084	0.00877145	0.253667
Ndufa7	2294.04	0.321226	0.122714	2.61767	0.0088532	0.253667
Ntn4	73.6859	-0.424168	0.161828	-2.62111	0.00876451	0.253667
Lgi2	1683.62	-0.351954	0.134548	-2.61582	0.00890136	0.25402
Tsku	114.104	-0.422814	0.161614	-2.61619	0.00889162	0.25402
Malat1	11468.3	-0.361463	0.138228	-2.61497	0.00892364	0.254145
Lyz1	81.3357	-0.397509	0.152221	-2.61141	0.00901709	0.255883
Med10	926.074	0.297988	0.114116	2.61127	0.00902077	0.255883
Golga7b	5344.75	-0.284442	0.109151	-2.60596	0.0091616	0.259359
Adgrf5	822.089	-0.35163	0.13501	-2.60446	0.00920181	0.259462
Hspa1a	913.666	0.358078	0.13747	2.60477	0.00919347	0.259462
Atp5g1	5328.51	0.27799	0.106831	2.60214	0.00926443	0.260709
Crym	9730.27	0.286886	0.110415	2.59826	0.00936987	0.263036
Csf2ra	941.206	0.323577	0.124581	2.59731	0.00939557	0.263036
Triqk	190.229	0.385218	0.148329	2.59705	0.00940276	0.263036
Ankrd16	411.164	0.347972	0.134039	2.59605	0.00943032	0.263288
H2-K2	43.7276	0.396015	0.152845	2.59095	0.00957117	0.264616
Mrpl34	839.506	0.309632	0.119485	2.59138	0.0095593	0.264616
Rab7b	41.1251	-0.387414	0.149414	-2.59289	0.00951738	0.264616
Rbms2	448.008	-0.348272	0.134367	-2.59194	0.00954367	0.264616
Uimc1	274.546	0.381625	0.147242	2.59183	0.00954669	0.264616
Cnrip1	1876.1	0.299053	0.115629	2.58632	0.00970069	0.265841
Fgfr3	2785.35	0.299477	0.115729	2.58774	0.00966069	0.265841
Letm2	214.262	0.389526	0.150594	2.5866	0.00969283	0.265841
Zbtb20	153.972	-0.418262	0.161678	-2.58701	0.00968137	0.265841
Zdhhc9	1381.43	-0.284332	0.109963	-2.5857	0.00971816	0.265841
Zgrf1	49.5921	0.408976	0.15819	2.58535	0.00972793	0.265841
Zc3h7a	562.284	0.34194	0.132301	2.58456	0.00975041	0.265942
Btg2	656.833	0.3863	0.149696	2.58057	0.00986385	0.268006
Selenom	3796.66	0.278882	0.108059	2.58082	0.00985658	0.268006
Nkain3	235.95	-0.416909	0.161805	-2.57662	0.00997725	0.270568
Bax	1712.33	0.313772	0.121827	2.57556	0.0100077	0.270877
Igfbp6	989.987	-0.354667	0.137794	-2.57389	0.0100562	0.27167
Epb41l4aos	294.221	0.372668	0.144953	2.57096	0.0101416	0.271906
Ppp6r2	4083.01	-0.280324	0.108954	-2.57285	0.0100865	0.271906
Rmrp	29.2537	-0.308853	0.120071	-2.57224	0.0101041	0.271906
Trem2	470.164	0.357046	0.138849	2.57146	0.010127	0.271906
Dact2	2022.78	0.346136	0.13483	2.56721	0.010252	0.274348
Chst5	33.9106	0.383152	0.149333	2.56576	0.0102951	0.274514
Gpr39	788.575	-0.368025	0.143442	-2.56567	0.0102976	0.274514
Rgl2	1549.18	0.303188	0.11823	2.56439	0.0103357	0.274514
Zfp945	149.586	0.407883	0.159054	2.56443	0.0103347	0.274514
Ss18l2	559.444	0.32824	0.128033	2.56372	0.0103557	0.274534
Inf2	4868.17	-0.283006	0.110436	-2.56263	0.0103881	0.274879
Fam81a	2263.45	-0.317776	0.12419	-2.55879	0.0105036	0.276387
Ntn5	505.36	0.343936	0.134389	2.55925	0.0104897	0.276387
Rnaseh1	219.582	0.381527	0.149069	2.55939	0.0104855	0.276387
Ace2	30.4167	-0.379549	0.148478	-2.55626	0.0105803	0.277639
C2cd5	1093.88	0.292421	0.114433	2.55539	0.0106069	0.277639
Ptges	142.271	-0.411349	0.160979	-2.55529	0.0106099	0.277639
G2e3	107.954	0.412208	0.16142	2.55363	0.0106606	0.278451
2610507B11Rik	7625.77	-0.266601	0.104495	-2.55132	0.0107315	0.279187
Gm16551	32.2201	0.379765	0.148881	2.55079	0.0107478	0.279187
Tmem150c	3364.49	-0.271842	0.106567	-2.55091	0.0107442	0.279187
Adgra2	849.864	-0.369337	0.145008	-2.54701	0.0108651	0.280691
Ddt	776.734	0.306597	0.120343	2.5477	0.0108437	0.280691
Suds3	5521.56	-0.262085	0.102877	-2.54755	0.0108482	0.280691
Myh11	761.202	-0.388892	0.152868	-2.54397	0.0109601	0.282631
Dpysl3	1074.82	-0.332342	0.13082	-2.54045	0.011071	0.282919
Izumo4	543.594	0.326213	0.1284	2.54059	0.0110664	0.282919
Polr3c	564.3	-0.324598	0.127704	-2.54181	0.011028	0.282919
Tph1	33.4711	-0.299048	0.117618	-2.54254	0.011005	0.282919
Ubqln4	6096.79	-0.292433	0.115098	-2.54074	0.0110619	0.282919
Chrna4	735.882	-0.355908	0.140677	-2.52996	0.0114076	0.283437
Dlk2	1216.25	0.3124	0.123399	2.53163	0.0113533	0.283437
Eif4e2	1372.37	-0.264789	0.104549	-2.53267	0.0113196	0.283437
Fam102a	5123.88	-0.269639	0.106233	-2.5382	0.0111425	0.283437
Fam174b	1165.71	-0.29328	0.115947	-2.52944	0.0114244	0.283437
Fam185a	320.39	0.356809	0.140692	2.53609	0.0112097	0.283437
Galnt6	440.566	-0.349803	0.137886	-2.53691	0.0111837	0.283437
Ncbp2	1375.01	0.266902	0.105278	2.53522	0.0112377	0.283437
Neat1	2472.64	0.289351	0.11419	2.53394	0.011279	0.283437
Nxpe4	106.427	0.407874	0.160974	2.53378	0.0112838	0.283437
Pbxip1	2838.7	-0.304687	0.120225	-2.53432	0.0112667	0.283437
Pdia4	1348.93	-0.339312	0.133735	-2.5372	0.0111744	0.283437
Ptpro	600.451	-0.307134	0.121433	-2.52924	0.011431	0.283437
Rpusd1	2322.97	0.276162	0.109143	2.53028	0.0113973	0.283437
Scrn1	1315.95	-0.283601	0.112101	-2.52986	0.0114108	0.283437
Setd3	4312.24	-0.246507	0.0973269	-2.53277	0.0113164	0.283437
Slc16a9	77.2655	-0.4093	0.161541	-2.53373	0.0112856	0.283437
Fam3c	1719.24	-0.29887	0.118277	-2.52686	0.0115086	0.284863
Fam20b	2410.79	-0.255323	0.101114	-2.52511	0.0115663	0.285168
Git1	26799.7	-0.299033	0.118474	-2.52404	0.0116015	0.285168
Invs	205.137	-0.374599	0.148377	-2.52465	0.0115813	0.285168
Sirt7	1385.29	0.27809	0.110203	2.52343	0.0116215	0.285168
Wbp1l	1541	-0.282031	0.1117	-2.52488	0.0115737	0.285168
Grk1	561.726	-0.341528	0.135611	-2.51845	0.0117873	0.287023
Resp18	1381.59	0.366033	0.145355	2.5182	0.0117957	0.287023
Sec61b	800.667	0.294845	0.117073	2.51847	0.0117867	0.287023
Wdfy1	574.394	-0.369715	0.146822	-2.51812	0.0117982	0.287023
Zfp560	140.026	0.396651	0.157415	2.51977	0.011743	0.287023
Ccdc106	1736.08	0.267465	0.1063	2.51612	0.0118653	0.287555
Hist3h2a	932.161	0.32956	0.131027	2.5152	0.0118964	0.287555
Kctd13	7620.31	0.298229	0.118577	2.51506	0.0119012	0.287555
Osr1	160.224	-0.40537	0.161134	-2.51573	0.0118787	0.287555
Igfbp3	540.432	0.315969	0.125697	2.51373	0.0119462	0.28815
Epha8	221.09	-0.400136	0.159384	-2.51051	0.0120555	0.290295
Higd2a	2658.63	0.304787	0.121592	2.50664	0.0121885	0.290912
Marveld1	385.725	-0.36652	0.146173	-2.50743	0.0121612	0.290912
Mon1b	1285.63	-0.309295	0.123365	-2.50715	0.0121709	0.290912
Pam	3619.89	-0.240609	0.0959525	-2.50758	0.012156	0.290912
Pcdhga7	852.982	0.363568	0.144899	2.5091	0.0121038	0.290912
Snrpg	721.616	0.315817	0.126045	2.50559	0.0122247	0.290912
Sowahb	98.5566	-0.405373	0.161762	-2.50598	0.0122113	0.290912
Slc8a3	554.708	-0.312611	0.124819	-2.50451	0.012262	0.291311
Ndufc1	1525.43	0.317955	0.127018	2.50322	0.0123069	0.291888
Fbxl6	901.014	0.317439	0.126894	2.50161	0.0123629	0.292725
Pdzd4	6919.61	-0.282527	0.112974	-2.50082	0.0123907	0.292894
Cadm4	13357.9	-0.263253	0.105339	-2.4991	0.0124511	0.293109
Mast2	4020.1	-0.314937	0.125999	-2.49952	0.0124362	0.293109
Mrpl53	939.855	0.33804	0.135281	2.49879	0.0124617	0.293109
Spop	5069.49	-0.239755	0.0960664	-2.49572	0.0125703	0.295173
Slc44a5	461.355	0.353588	0.141814	2.49332	0.0126553	0.296678
Abca7	842.366	0.32833	0.131824	2.49068	0.01275	0.296934
Csrnp1	456.453	0.391791	0.157279	2.49105	0.0127367	0.296934
Neto1	2063.44	0.272242	0.109238	2.49219	0.0126958	0.296934
Rpp21	451.662	0.341856	0.137211	2.49147	0.0127217	0.296934
Gm45871	89.3955	0.401472	0.16146	2.48651	0.0129003	0.29872
Opalin	698.26	-0.36542	0.146947	-2.48676	0.0128914	0.29872
Slc24a5	45.1824	0.376426	0.151376	2.4867	0.0128934	0.29872
Srsf2	3321.59	0.249176	0.100223	2.48622	0.0129109	0.29872
Sorl1	7321.34	-0.242906	0.0977482	-2.48501	0.0129546	0.298964
Tmem125	266.072	-0.37384	0.150453	-2.48477	0.0129636	0.298964
Diras1	7293.82	-0.260241	0.104763	-2.48408	0.0129887	0.299057
Cgnl1	442.127	-0.377278	0.151952	-2.48287	0.0130327	0.299099
Ergic1	3732.7	-0.268476	0.108109	-2.48339	0.0130138	0.299099
Hyal1	303.267	-0.36046	0.145334	-2.48023	0.0131299	0.300842
Ddr2	193.569	-0.400027	0.161591	-2.47556	0.0133029	0.304314
Cacng2	939.82	-0.331832	0.134185	-2.47293	0.0134009	0.305081
Gal3st1	432.942	-0.34556	0.139673	-2.47406	0.0133588	0.305081
Ptgfrn	468.464	-0.368007	0.148783	-2.47344	0.0133818	0.305081
Trim65	99.2158	-0.397119	0.160716	-2.47094	0.0134759	0.306297
Agtrap	503.326	-0.358455	0.145338	-2.46635	0.0136499	0.308259
Cldn22	158.872	0.383462	0.15562	2.46409	0.0137361	0.308259
Dnajc14	2239.2	-0.260167	0.105478	-2.46655	0.013642	0.308259
Dusp3	3678.72	-0.24182	0.0980296	-2.46681	0.0136322	0.308259
Pcdh8	2257.79	0.299022	0.121213	2.46691	0.0136284	0.308259
Polk	132.031	0.383709	0.155708	2.46428	0.0137289	0.308259
Tead2	122.149	-0.39784	0.161452	-2.46414	0.0137343	0.308259
Zc3h11a	1331.27	0.302244	0.122654	2.46421	0.0137315	0.308259
Arhgap29	275.461	-0.394746	0.160238	-2.46351	0.0137585	0.308272
Rpl3	26427.6	-0.295958	0.120256	-2.46107	0.0138522	0.309882
Lzts1	2001.58	-0.306856	0.12486	-2.4576	0.0139869	0.31108
Rev1	329.787	0.330463	0.134418	2.45847	0.0139529	0.31108
Sdhaf4	621.19	0.309345	0.125881	2.45743	0.0139935	0.31108
Sephs2	1244.98	-0.274985	0.111825	-2.45907	0.0139298	0.31108
Ndufa4	6823.66	0.269513	0.109702	2.45678	0.0140189	0.311157
Gm20517	54.3965	0.386805	0.157551	2.45512	0.0140838	0.311624
Lyrm1	170.858	0.37296	0.151885	2.45554	0.0140673	0.311624
Egln1	2422.47	-0.241914	0.0987529	-2.44969	0.0142979	0.312984
Gbp2	85.3504	-0.391854	0.160052	-2.44828	0.0143538	0.312984
Gm16973	134.546	0.38685	0.157874	2.45038	0.0142707	0.312984
Mettl17	378.829	0.337578	0.137857	2.44876	0.0143347	0.312984
Mxra8	251.855	-0.393255	0.160681	-2.44743	0.0143877	0.312984
Ndufb6	2615.31	0.249679	0.101954	2.44893	0.0143281	0.312984
Peg10	281.29	0.387069	0.157894	2.45145	0.0142281	0.312984
Pigl	289.548	0.361805	0.147702	2.44956	0.0143031	0.312984
Rint1	287.77	-0.337475	0.137688	-2.45102	0.0142453	0.312984
Sostdc1	106.381	0.383691	0.156773	2.44743	0.0143881	0.312984
Traip	433.975	0.327483	0.133774	2.44803	0.0143638	0.312984
Zfp804a	262.223	0.360477	0.147361	2.44622	0.0144362	0.313551
Cbx6	32204.8	-0.339244	0.138944	-2.44158	0.0146232	0.317127
Ranbp9	1185.79	0.269352	0.110354	2.4408	0.0146547	0.317325
Adcy1	16423.6	-0.287101	0.117792	-2.43735	0.0147952	0.31794
Dync1i2	2342.15	0.260186	0.106654	2.43952	0.0147066	0.31794
Jrk	348.709	-0.341099	0.139919	-2.43783	0.0147755	0.31794
Supt20	463.129	0.338346	0.138793	2.43777	0.014778	0.31794
Thbd	391.902	-0.393055	0.161226	-2.43792	0.0147722	0.31794
Rhobtb2	3073.38	-0.297779	0.122208	-2.43666	0.0148236	0.318068
Plod1	917.964	-0.29297	0.120277	-2.43579	0.0148593	0.318353
Pstk	404.89	0.333872	0.137105	2.43516	0.0148854	0.318431
Slc19a2	248.378	0.370913	0.152385	2.43406	0.0149305	0.318915
Lhfpl4	7102.75	-0.262806	0.108087	-2.43143	0.0150393	0.320756
Efemp2	513.32	-0.342908	0.141175	-2.42896	0.0151423	0.321984
Net1	731.773	-0.330323	0.135971	-2.42936	0.0151253	0.321984
Abhd4	2203.81	-0.271498	0.111835	-2.42767	0.0151963	0.322112
Dxo	599.421	0.295173	0.121568	2.42805	0.0151803	0.322112
Pcdhb9	385.22	0.336881	0.138826	2.42664	0.0152392	0.322112
St8sia1	1167.97	-0.270521	0.11146	-2.42706	0.0152218	0.322112
Bbip1	630.825	0.30355	0.12522	2.42412	0.0153455	0.32269
Cdpf1	342.751	0.359266	0.148275	2.42296	0.0153945	0.32269
Hook2	429.589	0.338399	0.139576	2.42447	0.0153306	0.32269
Mpzl2	54.4534	-0.342148	0.141222	-2.42276	0.015403	0.32269
Rell1	271.896	-0.383876	0.158411	-2.4233	0.0153804	0.32269
Ypel5	2060.84	0.260345	0.107453	2.42286	0.0153989	0.32269
Echdc2	494.549	0.341029	0.140931	2.41982	0.0155282	0.323018
Id4	2024.37	0.341422	0.1411	2.41972	0.0155325	0.323018
Pou6f1	4946.88	-0.254446	0.105095	-2.42111	0.0154732	0.323018
R74862	185.676	0.367199	0.151673	2.421	0.0154781	0.323018
S1pr5	545.999	-0.314467	0.129936	-2.42017	0.0155131	0.323018
Nudt3	17090.7	-0.233449	0.0965359	-2.41826	0.0155951	0.323844
Rbm39	2659.67	0.267269	0.11055	2.41764	0.0156217	0.323921
Zfc3h1	501.336	0.351065	0.145263	2.41675	0.0156596	0.324233
5430416N02Rik	150.7	0.376697	0.155978	2.41506	0.0157327	0.325272
Cox6b1	5674.18	0.292156	0.121084	2.41283	0.015829	0.326313
Gstp1	7008.06	0.249155	0.103257	2.41295	0.0158241	0.326313
Otud7b	1322.67	-0.281247	0.116691	-2.41019	0.0159444	0.328214
Clec14a	124.684	-0.389449	0.161778	-2.4073	0.0160711	0.329447
Dmac2l	361.767	0.31465	0.130711	2.40723	0.016074	0.329447
Foxl2	63.51	-0.385948	0.160302	-2.40762	0.0160567	0.329447
Desi1	3680.99	-0.237756	0.0988157	-2.40606	0.0161258	0.329525
Phc1	1486.53	-0.250991	0.104338	-2.40556	0.0161475	0.329525
Ttl	1582.15	-0.259103	0.107667	-2.40652	0.0161054	0.329525
Agpat4	2220.53	-0.234374	0.0975435	-2.40276	0.0162717	0.329952
Ndufs7	5181.38	0.250664	0.104319	2.40286	0.0162676	0.329952
Npy	1606.61	0.350968	0.146084	2.40251	0.016283	0.329952
Tceanc2	436.438	-0.351346	0.146243	-2.40247	0.0162847	0.329952
Tspan2	1301.19	-0.35904	0.14937	-2.40369	0.0162303	0.329952
Gpx8	138.909	-0.382882	0.159662	-2.39809	0.016481	0.332102
Nid1	167.906	-0.386622	0.161226	-2.39801	0.0164845	0.332102
Rnf112	16536.2	0.227351	0.0948063	2.39805	0.0164824	0.332102
Tatdn2	1100.21	-0.29862	0.124448	-2.39956	0.0164146	0.332102
Tob1	828.97	0.298659	0.124596	2.39702	0.0165292	0.33253
Arhgap35	5952.58	-0.232802	0.0971618	-2.39603	0.0165739	0.332957
Hmgn2	3172.43	-0.261966	0.109379	-2.39503	0.0166192	0.333394
Ppil4	691.125	0.298015	0.124573	2.39228	0.016744	0.334972
Sacm1l	902.398	0.334306	0.139745	2.39226	0.016745	0.334972
Caprin2	69.3687	0.384508	0.160797	2.39126	0.0167907	0.335372
Lgi3	4582.24	-0.245723	0.102779	-2.39079	0.0168123	0.335372
Nipal4	117.998	-0.384907	0.161038	-2.39016	0.0168413	0.335477
Baiap3	427.17	0.350295	0.146749	2.38704	0.0169846	0.335495
Bbs5	227.046	0.363058	0.152151	2.38617	0.017025	0.335495
Chst11	1960.07	-0.266253	0.111555	-2.38673	0.0169989	0.335495
Exoc4	1551.09	-0.242624	0.101589	-2.38829	0.016927	0.335495
M6pr	2910.89	-0.229277	0.0960916	-2.38603	0.0170314	0.335495
P2ry12	524.037	0.330611	0.138448	2.38798	0.0169413	0.335495
Steap3	395.933	-0.350192	0.146689	-2.38732	0.0169718	0.335495
Trappc1	861.877	0.310249	0.130017	2.38622	0.0170224	0.335495
Prkab2	321.283	0.343707	0.144154	2.3843	0.0171115	0.336139
Shisal1	2036.25	-0.282325	0.118391	-2.38468	0.0170941	0.336139
Fhl1	1303.15	0.270167	0.113367	2.38312	0.0171666	0.33629
Ppp1r1a	4583.93	-0.220231	0.0924074	-2.38326	0.0171602	0.33629
Dok3	296.3	0.342919	0.144009	2.38123	0.0172549	0.337089
Drosha	3802.6	-0.26564	0.111555	-2.38125	0.0172541	0.337089
Amer3	1320.28	-0.280541	0.117954	-2.3784	0.0173881	0.337828
Dlgap3	33255.4	-0.258399	0.108629	-2.37873	0.0173722	0.337828
Hnrnpm	3107.26	0.245838	0.103315	2.3795	0.017336	0.337828
Lsm7	1551.61	0.297611	0.125102	2.37894	0.0173624	0.337828
Bmf	140.637	-0.379525	0.160034	-2.37152	0.0177152	0.338975
Csf3r	195.056	0.363539	0.153191	2.37312	0.0176386	0.338975
Egln3	168.915	-0.359719	0.151389	-2.37613	0.0174954	0.338975
Fa2h	915.413	-0.285435	0.120146	-2.37573	0.0175145	0.338975
Foxc2	89.0197	-0.345552	0.145484	-2.3752	0.0175396	0.338975
Mob3b	87.5154	-0.383601	0.161568	-2.37423	0.0175854	0.338975
Parp8	528.754	0.311407	0.131267	2.37232	0.0176767	0.338975
Psmd2	6717.46	-0.247155	0.10423	-2.37124	0.0177286	0.338975
Slc25a44	3617.81	-0.272966	0.115098	-2.3716	0.0177115	0.338975
Srek1	580.676	0.323495	0.136459	2.37063	0.0177578	0.338975
Trappc2	1066.07	0.256611	0.108144	2.37287	0.0176506	0.338975
Vstm2b	1426.86	0.267506	0.112785	2.37181	0.017701	0.338975
Zfp280d	431.749	0.33386	0.140828	2.37069	0.0177547	0.338975
Ano10	444.87	-0.304895	0.128648	-2.37	0.017788	0.339095
Kcne2	28.7917	0.251522	0.106168	2.36909	0.0178319	0.339476
Fkbp9	1552.53	-0.292967	0.123929	-2.364	0.0180791	0.34372
Gm2192	156.287	-0.365928	0.15489	-2.3625	0.018152	0.343725
Mkks	953.959	0.261062	0.110482	2.36293	0.0181311	0.343725
Zfp207	1741.98	0.259208	0.1097	2.36288	0.0181337	0.343725
Tmem199	1111.61	0.260703	0.110384	2.36179	0.0181868	0.343925
Agpat1	7072.48	-0.264815	0.112254	-2.35907	0.0183206	0.345651
Cd93	187.829	-0.374528	0.158769	-2.35895	0.0183268	0.345651
Fmc1	749.143	0.282579	0.119852	2.35773	0.0183869	0.346168
Tpt1	16714.7	-0.260718	0.110595	-2.35741	0.0184031	0.346168
Amigo1	3434.38	-0.297008	0.126343	-2.35081	0.0187326	0.34637
Atp5mpl	2554.28	0.262616	0.111688	2.35133	0.0187066	0.34637
Hook1	220.04	0.380318	0.161503	2.35487	0.0185293	0.34637
Itgb1	1255.33	-0.306019	0.130416	-2.34648	0.0189517	0.34637
Kcnj4	4338.62	-0.241265	0.102809	-2.34673	0.0189389	0.34637
Mex3b	443.807	0.307084	0.130759	2.34846	0.0188511	0.34637
Ogt	2382.4	0.310077	0.132039	2.34837	0.0188559	0.34637
P4ha3	93.3425	-0.380247	0.161768	-2.35057	0.0187446	0.34637
Palld	176.693	-0.357278	0.15199	-2.35067	0.0187397	0.34637
Pfdn2	4702.45	-0.265643	0.113111	-2.34852	0.0188482	0.34637
Phactr1	9633.67	-0.262854	0.111653	-2.3542	0.0185624	0.34637
Phf20l1	454.363	0.366818	0.155683	2.35618	0.018464	0.34637
Prmt7	1677.56	-0.28196	0.119931	-2.35102	0.0187221	0.34637
Prmt8	2382.84	-0.2633	0.112074	-2.34934	0.0188068	0.34637
Rbp4	428.179	-0.330137	0.140559	-2.34874	0.0188371	0.34637
Snhg8	743.881	-0.345477	0.147261	-2.34601	0.0189755	0.34637
St3gal5	3532.61	-0.245875	0.104567	-2.35136	0.018705	0.34637
Tasor	479.585	0.34066	0.144664	2.35484	0.0185309	0.34637
Tmem127	3694.28	-0.272319	0.11585	-2.35062	0.0187422	0.34637
Tmem145	1392.76	0.314305	0.13362	2.35222	0.0186616	0.34637
Tmem250-ps	4190.81	-0.259707	0.110499	-2.35031	0.0187578	0.34637
Trank1	5470.18	0.259565	0.110597	2.34694	0.0189284	0.34637
Wscd1	5424.82	-0.236209	0.100659	-2.34663	0.0189441	0.34637
Aqp1	42.017	0.29431	0.125527	2.3446	0.0190475	0.347238
Calm3	138278	-0.230167	0.0982365	-2.34299	0.0191301	0.347849
Plekhg1	251.411	-0.356298	0.152044	-2.34339	0.0191096	0.347849
Bhlha9	143.045	0.361211	0.154447	2.33875	0.0193485	0.349273
Chkb	832.543	0.28822	0.123161	2.3402	0.0192737	0.349273
Col25a1	695.183	0.333618	0.142657	2.3386	0.0193562	0.349273
Ncl	7005.43	-0.242185	0.103486	-2.34028	0.0192695	0.349273
Ndufv3	2301.26	0.249583	0.106658	2.34002	0.0192826	0.349273
Rrnad1	595.977	0.309053	0.132133	2.33895	0.0193382	0.349273
Msl1	7979.15	-0.270835	0.115854	-2.33773	0.0194013	0.349642
2810049E08Rik	78.3046	0.376852	0.161314	2.33613	0.0194843	0.350437
Gjb1	524.22	-0.326927	0.139956	-2.33593	0.0194948	0.350437
Akap8l	3129.08	0.239592	0.102674	2.33351	0.0196214	0.351146
Cpne1	779.717	0.277806	0.119076	2.33301	0.0196477	0.351146
Fam210b	1567.54	-0.262742	0.112647	-2.33244	0.0196777	0.351146
Fam76b	264.984	0.359149	0.153953	2.33286	0.0196557	0.351146
Map4k4	2654.56	-0.26505	0.113641	-2.33234	0.0196828	0.351146
Supt4a	1574.1	0.260825	0.11182	2.33254	0.0196724	0.351146
Eef2	67561.7	-0.261613	0.112222	-2.33122	0.0197416	0.351312
Serf1	208.043	0.35626	0.152803	2.33149	0.0197275	0.351312
Bloc1s2	822.547	0.277824	0.119254	2.32968	0.0198231	0.35232
Glcci1	554.982	0.292094	0.125409	2.32913	0.0198521	0.352394
Cebpb	1099.55	0.286508	0.123068	2.32803	0.0199103	0.352984
Morc3	271.148	0.344365	0.14796	2.32742	0.0199432	0.353126
Exoc3l4	74.105	0.376084	0.161795	2.32444	0.0201019	0.355493
Gria1	25038.6	-0.217194	0.0935085	-2.32272	0.0201943	0.356319
Oxsr1	1155.61	-0.263697	0.113533	-2.32263	0.0201989	0.356319
4930521O11Rik	30.5114	-0.294368	0.126791	-2.32167	0.0202508	0.356791
Firre	701.463	0.304667	0.131278	2.32078	0.0202989	0.357195
Ubp1	1576.27	0.279808	0.120693	2.31834	0.0204307	0.359069
Stip1	6903.94	-0.24881	0.107374	-2.31724	0.0204909	0.359454
Svbp	487.315	0.293447	0.126649	2.31701	0.0205033	0.359454
Slc35e4	1358.34	-0.250826	0.108422	-2.31341	0.0207	0.362455
Rnf207	106.58	0.371295	0.160658	2.31109	0.0208278	0.364242
Hspa1b	787.688	0.339002	0.146738	2.31026	0.0208739	0.364599
Astn2	1120.9	-0.259107	0.112263	-2.30803	0.0209974	0.364915
Dpf1	3008.52	-0.226084	0.0979362	-2.30848	0.0209724	0.364915
Gm4262	115.663	-0.372052	0.16118	-2.3083	0.0209823	0.364915
Kcnq1ot1	2145.61	-0.351091	0.152236	-2.30623	0.021098	0.364915
Lrrn4cl	36.0016	-0.335711	0.145594	-2.30581	0.0211213	0.364915
Podxl2	9023.51	-0.259815	0.112691	-2.30556	0.0211353	0.364915
Rpusd3	429.189	0.294	0.127557	2.30485	0.021175	0.364915
Sh3bgrl3	4063.76	0.269026	0.116609	2.30708	0.0210502	0.364915
Snhg16	109.998	0.365773	0.158595	2.30634	0.0210918	0.364915
Stc2	102.176	-0.372218	0.161486	-2.30496	0.0211689	0.364915
Zfp639	424.979	0.29322	0.127101	2.30698	0.0210562	0.364915
Mapk1ip1	950.619	0.290444	0.126135	2.30265	0.0212983	0.365757
Ntng2	2529.06	-0.271899	0.118083	-2.3026	0.0213012	0.365757
Slc6a1	8561.04	0.23021	0.0999716	2.30276	0.0212926	0.365757
Sema3f	144.244	-0.365454	0.158838	-2.30079	0.0214033	0.367066
Snrnp35	436.732	-0.314021	0.136522	-2.30015	0.02144	0.367251
Camkk2	4452.08	-0.241471	0.105043	-2.29877	0.021518	0.367256
D030056L22Rik	548.707	0.284634	0.123814	2.29889	0.0215114	0.367256
Rpn1	4543.66	-0.261523	0.113745	-2.2992	0.0214936	0.367256
Ddx6	4247.54	-0.26669	0.116083	-2.2974	0.0215961	0.368146
1700012D01Rik	36.6634	0.354037	0.154232	2.29548	0.0217057	0.369127
Etv6	276.008	-0.321294	0.139953	-2.29574	0.021691	0.369127
Olfr856-ps1	3778	-0.33487	0.145977	-2.29399	0.0217909	0.370132
Igf1	207.406	-0.367453	0.160225	-2.29335	0.021828	0.370318
Pcbd2	486.598	0.300567	0.13113	2.29212	0.0218985	0.370628
Snca	11972.8	0.224908	0.0981213	2.29215	0.0218972	0.370628
Ccdc92b	1460.92	-0.261356	0.114156	-2.28947	0.0220522	0.372341
Lrrc75b	732.255	-0.28676	0.125231	-2.28985	0.0220302	0.372341
Cnn2	454.714	-0.367818	0.160831	-2.28699	0.0221964	0.373886
Fbxl5	1364.63	0.259893	0.113618	2.28742	0.0221713	0.373886
Atmin	1844.2	-0.257378	0.11264	-2.28496	0.022315	0.374106
Lcat	1520.83	-0.262926	0.115025	-2.28581	0.0222654	0.374106
Tomm5	871.195	0.296089	0.129561	2.28533	0.0222933	0.374106
Tunar	874.898	-0.273401	0.119617	-2.28563	0.0222757	0.374106
Ccl27a	2474.02	0.246422	0.107878	2.28427	0.0223558	0.374347
Dop1a	544.017	0.313678	0.137384	2.28323	0.0224171	0.374931
Neurod2	9204.43	-0.238952	0.104715	-2.28192	0.0224941	0.375776
Atl1	2161.54	0.238867	0.10472	2.281	0.0225487	0.376212
Gpr26	398.922	-0.329211	0.144354	-2.28058	0.0225733	0.376212
Ddr1	3729.34	-0.23798	0.104514	-2.27701	0.0227856	0.37886
Slfn5	250.476	-0.36763	0.161441	-2.27718	0.0227757	0.37886
Amotl1	534.587	-0.303829	0.133472	-2.27635	0.0228251	0.379073
1110065P20Rik	2318.59	0.252196	0.110894	2.2742	0.0229539	0.380067
Pik3c2b	504.473	-0.305706	0.134435	-2.27401	0.0229654	0.380067
Tbc1d2	125.74	0.364948	0.160448	2.27455	0.0229328	0.380067
Cdk5r2	22163.8	-0.227925	0.10027	-2.27311	0.0230196	0.380161
Cebpd	998.057	0.327725	0.14422	2.27239	0.0230627	0.380161
Dhrs7	962.409	-0.318815	0.140342	-2.27169	0.0231051	0.380161
Smg1	1319.49	0.329547	0.145005	2.27267	0.0230464	0.380161
Zfand4	57.5889	0.354965	0.156248	2.2718	0.0230983	0.380161
Phyhd1	409.646	0.328645	0.144741	2.27058	0.0231725	0.380829
Gng5	538.332	0.295181	0.130084	2.26916	0.0232583	0.381682
Hdhd5	670.264	0.285448	0.125911	2.26707	0.0233859	0.381682
Lrch4	647.28	-0.294942	0.130032	-2.26822	0.0233157	0.381682
Rplp0	11872	-0.238126	0.104984	-2.26822	0.0233158	0.381682
Zfp488	1108.9	-0.350927	0.154767	-2.26745	0.0233627	0.381682
Znhit3	489.272	0.282287	0.124485	2.26763	0.0233518	0.381682
B3gnt9	128.257	-0.361953	0.159852	-2.26431	0.0235551	0.383575
Mmp14	970.08	-0.324257	0.143204	-2.2643	0.0235559	0.383575
Adamts1	345.939	0.356709	0.157763	2.26105	0.0237563	0.383993
Cnih3	2654.99	-0.249382	0.110179	-2.26344	0.0236088	0.383993
Ephb2	1149.59	-0.302474	0.13379	-2.26081	0.0237711	0.383993
Hnrnpa1	7057.41	-0.218204	0.0964824	-2.2616	0.0237224	0.383993
Hnrnph1	3869.02	0.228762	0.101168	2.2612	0.0237469	0.383993
Igflr1	166.792	0.357026	0.157803	2.26248	0.0236675	0.383993
Rabl2	480.961	0.31065	0.137385	2.26117	0.0237489	0.383993
AI450353	35.7269	0.344042	0.152252	2.25969	0.0238403	0.384026
Bmyc	2836.65	0.270373	0.119686	2.25902	0.0238819	0.384026
Borcs8	815.36	0.28979	0.128404	2.25686	0.0240169	0.384026
Ogdhl	3172.46	-0.267342	0.118374	-2.25845	0.0239173	0.384026
Slc17a6	273.078	-0.327945	0.145299	-2.25703	0.0240061	0.384026
Srsf6	1771.33	0.247939	0.109851	2.25706	0.0240046	0.384026
Tcf7l1	263.891	-0.315417	0.139556	-2.26015	0.0238122	0.384026
Vopp1	1647.6	-0.22869	0.101233	-2.25905	0.0238803	0.384026
Vps26b	3616.86	-0.240409	0.106504	-2.25726	0.0239915	0.384026
Nfasc	7607.38	-0.253718	0.112469	-2.2559	0.0240772	0.384125
Plcxd2	327.126	-0.345278	0.15305	-2.25598	0.024072	0.384125
Bmerb1	8308.54	-0.237799	0.105462	-2.25484	0.0241435	0.384749
Gper1	148.32	-0.356293	0.158119	-2.25333	0.0242384	0.385614
Rnf41	3164.31	-0.238627	0.10591	-2.25311	0.0242521	0.385614
Tmem63a	1025.32	-0.287231	0.127561	-2.25172	0.02434	0.386579
F13a1	73.1212	-0.324246	0.144073	-2.25057	0.0244128	0.387301
Ppp1r9b	127837	-0.258404	0.114905	-2.24884	0.0245227	0.388452
Snx22	705.802	0.287106	0.127684	2.24857	0.0245401	0.388452
Luc7l3	1687.28	0.265202	0.118032	2.24685	0.0246493	0.388878
Sstr2	327.001	-0.308657	0.137372	-2.24687	0.0246485	0.388878
Ybx1	7439.11	-0.275787	0.122739	-2.24694	0.024644	0.388878
Gpc5	855.272	0.2663	0.11858	2.24573	0.0247212	0.389579
Pogk	874.682	-0.275241	0.122598	-2.24507	0.0247635	0.389812
Itprid2	592.529	0.294895	0.131484	2.24282	0.0249087	0.391229
Mov10	397.634	0.324767	0.144796	2.24293	0.0249015	0.391229
Amfr	5678.07	-0.213845	0.0953893	-2.24181	0.0249738	0.391379
Inha	934.548	0.303994	0.13567	2.24069	0.0250462	0.391379
Pak1	7703.47	-0.219226	0.0977938	-2.24172	0.0249795	0.391379
Pik3ca	1153.29	-0.328308	0.146541	-2.24039	0.0250654	0.391379
Sbno2	909.603	0.324492	0.144855	2.24011	0.0250838	0.391379
Zhx3	487.867	-0.28761	0.128327	-2.24122	0.0250116	0.391379
Fos	322.429	0.292043	0.130445	2.23882	0.0251677	0.391825
Nphp3	124.13	0.358585	0.160159	2.23894	0.02516	0.391825
Acot11	1378.21	-0.266214	0.11896	-2.23784	0.0252316	0.39196
Cbr4	280.26	0.316421	0.14137	2.23825	0.0252048	0.39196
Bcap29	831.261	0.261858	0.117076	2.23665	0.0253091	0.392734
Mmp28	104.742	-0.359993	0.160995	-2.23605	0.0253485	0.392916
Pamr1	318.281	-0.308763	0.138121	-2.23545	0.0253876	0.393092
Etnk1	3566.38	0.274158	0.12284	2.23182	0.0256267	0.395086
Pcsk1n	41639.4	0.26008	0.116504	2.23238	0.0255896	0.395086
Plk5	1057.52	0.270405	0.121119	2.23255	0.0255787	0.395086
Zfhx2os	130.869	0.352276	0.157844	2.23181	0.0256278	0.395086
Kif13b	858.515	-0.263173	0.118039	-2.22955	0.0257774	0.396531
Zkscan3	421.29	0.290279	0.130173	2.22995	0.0257507	0.396531
Cav1	385.102	-0.304503	0.136696	-2.22759	0.0259078	0.396697
Notch2	542.855	-0.326757	0.146603	-2.22886	0.0258229	0.396697
Qtrt2	219.291	0.335727	0.150762	2.22687	0.0259561	0.396697
Rnf10	12326.4	-0.237277	0.106472	-2.22853	0.0258453	0.396697
Swt1	109.306	0.357598	0.160582	2.22689	0.0259547	0.396697
Tex261	890.626	-0.307391	0.138002	-2.22744	0.0259177	0.396697
2310039H08Rik	151.079	0.339492	0.152681	2.22353	0.0261802	0.397153
Erc1	1419.57	-0.248567	0.111705	-2.22521	0.0260669	0.397153
Krit1	444.293	0.323306	0.145242	2.22599	0.026015	0.397153
Rbm5	2205.37	0.23734	0.106716	2.22404	0.0261459	0.397153
Sardh	656.8	-0.29803	0.133956	-2.22484	0.026092	0.397153
Srsf1	2729.83	0.25323	0.113888	2.2235	0.0261819	0.397153
Zmiz1	2530.91	-0.216646	0.0973844	-2.22465	0.0261048	0.397153
Ehd2	366.275	-0.338111	0.152237	-2.22095	0.0263544	0.397381
Fxyd1	1551.37	0.24637	0.111041	2.21873	0.0265052	0.397381
Gm7609	262.343	-0.358859	0.16174	-2.21873	0.0265049	0.397381
Mapt	15343.6	-0.246982	0.111231	-2.22045	0.026388	0.397381
Pdpn	454.275	-0.311481	0.140287	-2.22031	0.0263974	0.397381
Prpf38b	937.065	0.260418	0.11732	2.21971	0.0264382	0.397381
Ptgis	130.543	-0.342929	0.154343	-2.22187	0.0262924	0.397381
Rab26	1217.55	0.253781	0.114253	2.22122	0.0263358	0.397381
Tfr2	263.378	0.313145	0.14094	2.22184	0.0262941	0.397381
Tjp3	63.4991	0.351755	0.158284	2.22231	0.0262624	0.397381
Tmsb15l	61.4773	0.357497	0.161089	2.21925	0.02647	0.397381
Cd44	89.2593	-0.355569	0.160502	-2.21536	0.0267356	0.398503
Dusp28	901.625	0.260426	0.11758	2.21489	0.0267674	0.398503
Ice1	1109.01	0.280025	0.126436	2.21476	0.0267767	0.398503
Pkdrej	30.3413	-0.329652	0.148708	-2.21677	0.0266386	0.398503
Plekhb2	5844.06	-0.223742	0.100931	-2.21677	0.0266387	0.398503
Snhg1	127.417	0.357063	0.161172	2.21541	0.0267317	0.398503
Tmem60	385.612	0.291093	0.131415	2.21506	0.026756	0.398503
Tbx18	56.596	-0.327436	0.14789	-2.21406	0.0268249	0.398803
Mvb12b	4945.53	-0.245139	0.110768	-2.21308	0.0268922	0.399384
Cox7a2	3402.08	0.239733	0.108486	2.20981	0.0271184	0.401482
Lmod1	98.8612	-0.355505	0.160847	-2.21021	0.0270904	0.401482
Smc5	283.919	0.331499	0.149989	2.21016	0.0270942	0.401482
Manf	1787.56	0.260147	0.117751	2.2093	0.027154	0.40159
Cep76	111.84	0.352427	0.159617	2.20796	0.0272473	0.40255
Dusp11	780.92	0.289689	0.131231	2.20748	0.0272804	0.402621
Med31	326.837	0.301156	0.13651	2.20612	0.0273758	0.403608
Arid1a	2969.38	-0.221518	0.100435	-2.20559	0.0274129	0.403736
Smim27	72.6334	0.356528	0.161807	2.20342	0.0275651	0.405555
Lage3	361.104	0.31398	0.142539	2.20277	0.0276107	0.405747
Mdm1	90.8108	0.355109	0.161263	2.20205	0.0276617	0.405747
Slc25a22	10707	0.248287	0.112754	2.20202	0.0276639	0.405747
Cacnb2	806.614	0.265039	0.120391	2.20149	0.0277016	0.40588
1110017D15Rik	61.7139	-0.352318	0.160187	-2.19942	0.0278477	0.406342
Hmg20a	2030.85	-0.230509	0.104779	-2.19996	0.0278094	0.406342
Itm2a	958.633	-0.306097	0.139165	-2.19954	0.0278399	0.406342
Thbs3	510.584	0.28066	0.127543	2.20051	0.027771	0.406342
Clec2d	125.551	0.349159	0.158789	2.19889	0.027886	0.406482
Ccdc87	86.1577	-0.355463	0.161743	-2.1977	0.0279707	0.407253
Fbxo27	520.258	0.289613	0.131802	2.19734	0.0279963	0.407253
Serpina3n	2920.34	0.316854	0.144236	2.19677	0.0280369	0.407425
Anpep	154.761	-0.354732	0.161511	-2.19634	0.028068	0.40746
4930412C18Rik	32.7225	-0.327138	0.149096	-2.19415	0.0282246	0.408539
Lrrc4	3920.62	-0.216078	0.0984817	-2.19409	0.0282287	0.408539
Mir100hg	440.567	0.300907	0.137097	2.19484	0.0281751	0.408539
Cplane1	857.44	0.277354	0.126514	2.19227	0.0283599	0.410019
Gfm2	624.02	0.275305	0.125653	2.191	0.0284514	0.410567
Zc3hav1	176.595	0.336786	0.153717	2.19095	0.0284557	0.410567
Eif2b5	1511.96	-0.251984	0.115059	-2.19005	0.0285205	0.410666
Entpd4b	4365.81	-0.260709	0.119039	-2.19012	0.0285158	0.410666
Abhd18	65.3107	0.352505	0.161052	2.18877	0.0286135	0.411262
Chia1	41.7952	0.334567	0.152862	2.18868	0.0286198	0.411262
Hipk2	361.268	-0.341076	0.155898	-2.18782	0.0286828	0.411542
Peg13	9281.51	-0.244412	0.111725	-2.18762	0.0286974	0.411542
Abca8b	377.45	0.303411	0.138984	2.18306	0.0290314	0.412347
Eef1a1	77364	-0.240143	0.109979	-2.18354	0.0289957	0.412347
Fancg	227.535	0.325014	0.148892	2.18289	0.0290442	0.412347
Ndst1	4167.89	-0.226539	0.103762	-2.18325	0.0290173	0.412347
Olfml2a	42.3611	-0.328967	0.150698	-2.18296	0.029039	0.412347
Serpinh1	981.368	-0.321192	0.147126	-2.1831	0.0290283	0.412347
Slc7a6	313.138	0.306676	0.140317	2.18559	0.0288458	0.412347
Snrnp70	14838.7	0.213174	0.0975721	2.18478	0.0289049	0.412347
Tnip2	471.359	0.282345	0.129259	2.18434	0.0289376	0.412347
Trpc1	721.079	0.265801	0.121714	2.18381	0.0289761	0.412347
Elovl1	494.039	-0.301759	0.138283	-2.18219	0.0290957	0.412664
Tmem268	295.076	-0.313351	0.143653	-2.18131	0.0291607	0.413173
Castor2	2342.79	-0.313342	0.143682	-2.18081	0.0291975	0.413188
Gm7827	47.5698	0.344148	0.157887	2.17972	0.0292783	0.413188
Ppard	1473.89	-0.250142	0.114743	-2.18002	0.029256	0.413188
Rab13	210.755	-0.330547	0.15162	-2.18011	0.0292494	0.413188
Gabbr1	21985	-0.221421	0.101651	-2.17825	0.0293878	0.414321
Foxd1	138.464	-0.344096	0.158017	-2.17759	0.0294368	0.414492
Psme1	1476.73	0.231806	0.106484	2.17691	0.0294876	0.414492
Spred3	1891.02	-0.24657	0.113246	-2.17729	0.029459	0.414492
Gab2	650.7	-0.284855	0.130887	-2.17634	0.02953	0.414677
Ctss	2018.34	0.257212	0.11822	2.17571	0.0295767	0.414828
Fam131b	5716.16	-0.234437	0.107792	-2.1749	0.0296377	0.414828
Phf1	1976.73	0.223874	0.10294	2.17481	0.0296446	0.414828
Ppp2r3d	1412.81	0.24117	0.110902	2.17463	0.0296577	0.414828
Gbp3	74.96	-0.350476	0.161216	-2.17395	0.0297091	0.415137
Arhgdib	323.564	-0.296019	0.136254	-2.17255	0.0298143	0.415379
D930016D06Rik	245.04	0.333087	0.153293	2.17288	0.0297891	0.415379
Ptgs2	350.488	0.306097	0.140862	2.17303	0.0297781	0.415379
Cdk16	12139.9	-0.234222	0.107913	-2.17047	0.0299716	0.417161
Nat8f4	358.77	-0.290347	0.133846	-2.16925	0.0300633	0.41721
Thbs2	99.2608	-0.348122	0.160474	-2.16934	0.0300566	0.41721
Ypel4	954.864	0.278406	0.128313	2.16974	0.0300263	0.41721
Mrpl23	1646.95	0.226636	0.104509	2.16858	0.0301149	0.41731
Raver2	671.73	0.289166	0.133356	2.16838	0.0301294	0.41731
Kcnk1	3318.48	-0.248096	0.114491	-2.16695	0.0302383	0.418033
Ssna1	1126.01	0.238906	0.110251	2.16693	0.0302406	0.418033
Recql4	76.7106	0.35014	0.161636	2.16623	0.0302937	0.41836
Lmo1	1665.05	0.241057	0.111343	2.16499	0.0303885	0.419261
Pkdcc	453.706	0.273937	0.126589	2.164	0.0304644	0.4199
Cul4b	671.878	0.279129	0.129247	2.15965	0.0307994	0.422056
Lrrc32	128.247	-0.349238	0.161689	-2.15993	0.0307778	0.422056
Pisd-ps3	6424.15	0.319215	0.147775	2.16015	0.0307614	0.422056
Slit2	493.526	0.292449	0.135317	2.16121	0.0306791	0.422056
Zfp445	1543.4	0.300115	0.138909	2.16052	0.0307327	0.422056
Znrf3	334.964	-0.316567	0.146518	-2.1606	0.0307261	0.422056
Adra2c	2011.92	-0.246686	0.114274	-2.15872	0.0308717	0.422638
Araf	3928.58	0.205943	0.0954287	2.15809	0.0309212	0.42281
Pnkd	9068.19	0.221587	0.102692	2.15779	0.0309439	0.42281
Chmp1a	5157.86	-0.221775	0.102822	-2.15689	0.0310146	0.42285
Ifit1	57.8578	-0.319542	0.148195	-2.15623	0.0310661	0.42285
Lekr1	59.8032	0.348063	0.161375	2.15685	0.031017	0.42285
Usp13	222.338	-0.339759	0.157569	-2.15626	0.0310636	0.42285
Gpr62	725.218	-0.255297	0.118448	-2.15536	0.031134	0.422963
Mthfsl	214.896	0.314938	0.146103	2.15559	0.0311161	0.422963
Zfp133-ps	53.2155	0.328261	0.152383	2.15418	0.0312259	0.423806
Ap1g2	164.743	0.323955	0.150469	2.15296	0.0313215	0.423956
Cd59a	277.483	-0.344465	0.159955	-2.15352	0.0312779	0.423956
Pdxk	6976.75	-0.254768	0.118337	-2.1529	0.0313267	0.423956
P4hb	3002.56	-0.220979	0.10269	-2.1519	0.0314051	0.424208
Ripply2	57.6063	0.34623	0.160891	2.15195	0.031401	0.424208
Ifi30	106.265	-0.347889	0.16174	-2.15091	0.0314832	0.424858
Egfr	128.551	-0.342887	0.159491	-2.14988	0.0315647	0.425553
Ecel1	128.754	0.336669	0.156752	2.14779	0.0317308	0.426172
Fbxo42	1239.21	-0.250507	0.116621	-2.14805	0.03171	0.426172
Fcsk	897.026	0.264224	0.122991	2.14833	0.0316877	0.426172
Klhl8	795.468	-0.24882	0.115845	-2.14786	0.0317245	0.426172
Cplx3	288.046	-0.346854	0.161614	-2.14619	0.0318578	0.426665
Plpp5	441.27	0.281332	0.131063	2.14654	0.0318302	0.426665
Tbx3	115.886	-0.344434	0.160431	-2.14693	0.0317987	0.426665
Alg3	411.473	0.297991	0.138913	2.14516	0.0319397	0.426956
Eef1g	11211.8	-0.213836	0.0996761	-2.14531	0.0319279	0.426956
Apaf1	311.136	0.307741	0.143487	2.14473	0.0319747	0.427022
Ecd	1026.01	-0.262106	0.122237	-2.14424	0.0320133	0.427135
Letm1	3358.08	-0.242368	0.11308	-2.14332	0.0320873	0.42772
Aspn	38.2771	-0.28391	0.132586	-2.14133	0.0322472	0.427842
Ccdc82	1722.66	-0.235558	0.109945	-2.1425	0.0321535	0.427842
Csnk2a1	2825.65	-0.218368	0.10195	-2.14192	0.0322	0.427842
Kmt2d	6814.06	-0.254267	0.118691	-2.14225	0.0321732	0.427842
Veph1	48.7749	-0.323647	0.151141	-2.14135	0.0322458	0.427842
Tnni1	71.0925	-0.34023	0.158929	-2.14076	0.0322934	0.428053
Ccdc28a	590.012	0.282592	0.132161	2.13825	0.0324967	0.430346
Gdpd5	898.913	-0.272471	0.127552	-2.13615	0.0326674	0.431398
Incenp	411.666	-0.281766	0.131888	-2.1364	0.0326466	0.431398
Plin3	711.454	-0.266197	0.124604	-2.13634	0.0326518	0.431398
Ctdsp1	1962.95	-0.264265	0.123745	-2.13556	0.0327152	0.431628
Retreg3	2252.17	-0.242872	0.113785	-2.13448	0.0328035	0.43239
Rpain	225.161	0.307419	0.144082	2.13364	0.032872	0.432489
Sil1	1166.35	-0.259914	0.121815	-2.13368	0.0328689	0.432489
Cenpc1	253.187	0.319063	0.149657	2.13197	0.0330094	0.432868
Ctcfl	73.1768	-0.337347	0.158168	-2.13284	0.032938	0.432868
Efnb3	7498.51	-0.205771	0.0965118	-2.13208	0.0330004	0.432868
Fam193b	3110.03	0.236813	0.11109	2.13172	0.0330301	0.432868
Snrnp27	1126.72	0.2328	0.109222	2.13143	0.0330534	0.432868
Snai1	44.6401	-0.316455	0.148501	-2.131	0.033089	0.432935
Tsen15	535.621	0.287835	0.135113	2.13032	0.0331451	0.433269
Mrvi1	86.3076	-0.33833	0.158911	-2.12906	0.0332495	0.434234
Cdc25b	556.875	0.262539	0.123524	2.12541	0.0335528	0.436806
Gm14326	378.192	0.288371	0.135685	2.1253	0.0335616	0.436806
Gsg1l	1375.77	-0.282285	0.132841	-2.12498	0.033588	0.436806
Trmt112	1088.84	0.271536	0.127789	2.12487	0.0335973	0.436806
Zfp524	248.504	0.300289	0.141324	2.12483	0.0336005	0.436806
Supt16	1136.27	-0.233006	0.109698	-2.12408	0.0336637	0.437227
H2-Ke6	909.862	0.250961	0.118255	2.1222	0.0338213	0.438688
Nedd8	3495.73	0.232424	0.10955	2.12163	0.0338689	0.438688
Prmt5	1836.24	-0.240546	0.113359	-2.12197	0.0338401	0.438688
1700028J19Rik	33.034	0.322415	0.152013	2.12097	0.0339239	0.438999
Klhl7	900.818	0.270803	0.127782	2.11926	0.0340683	0.440466
Gfra4	2107.37	0.241449	0.113955	2.1188	0.0341071	0.440565
Hyi	200.737	0.32445	0.153296	2.11649	0.0343029	0.442691
Pcdha3	137.192	0.34033	0.160868	2.11559	0.03438	0.443284
Stxbp4	242.236	0.311238	0.147143	2.11521	0.0344123	0.443297
Ciao2b	919.91	0.256206	0.121209	2.11375	0.034537	0.443486
Eml5	785.94	0.307872	0.145606	2.11442	0.0344798	0.443486
Kcnc2	1388.45	0.261586	0.123765	2.11357	0.0345521	0.443486
Trappc6a	291.453	0.29064	0.137498	2.11378	0.034534	0.443486
Smpd4	981.451	0.251685	0.119184	2.11174	0.0347091	0.445099
Cep95	103.501	0.338853	0.160603	2.10987	0.0348693	0.445284
E030013I19Rik	57.4603	0.337216	0.159838	2.10974	0.0348806	0.445284
Kalrn	16212.3	-0.192166	0.0910783	-2.1099	0.0348667	0.445284
Krt1	393.268	0.295617	0.140066	2.11056	0.0348103	0.445284
Lrrc39	38.4678	0.319385	0.151332	2.11049	0.0348163	0.445284
Grm3	691.852	-0.275106	0.130581	-2.10678	0.0351367	0.447775
St6gal1	634.223	-0.252231	0.119731	-2.10664	0.0351487	0.447775
Tgfbr3l	145.476	0.340868	0.161826	2.10639	0.0351704	0.447775
Sclt1	84.6085	0.339793	0.16138	2.10555	0.0352435	0.448304
Nxph4	85.4023	-0.340498	0.161773	-2.10479	0.0353096	0.448741
2900026A02Rik	3575.45	-0.247184	0.117544	-2.10291	0.0354736	0.448942
Adam11	12400.2	0.226006	0.107483	2.10272	0.0354905	0.448942
B230303A05Rik	151.277	0.327179	0.155605	2.10263	0.0354983	0.448942
Ksr2	363.138	-0.32602	0.155036	-2.10287	0.0354771	0.448942
Sobp	5670.41	-0.244052	0.116073	-2.10257	0.0355031	0.448942
Zfp511	446.49	0.26536	0.126215	2.10243	0.0355152	0.448942
Macrod2	250.897	0.315124	0.149913	2.10205	0.0355487	0.448964
4833439L19Rik	3579.94	-0.218189	0.103928	-2.09943	0.0357793	0.449078
Arhgef15	380.564	-0.312428	0.148783	-2.09989	0.0357383	0.449078
Dlx6	102.065	-0.339272	0.16159	-2.09958	0.0357654	0.449078
Mpp6	779.13	-0.286092	0.136148	-2.10133	0.0356124	0.449078
Tmem130	5710.76	-0.247088	0.117642	-2.10033	0.0356997	0.449078
Tspan11	56.0171	-0.330919	0.157512	-2.10092	0.0356481	0.449078
Tspan15	1089.81	-0.228135	0.108617	-2.10036	0.0356976	0.449078
4930435F18Rik	142.051	-0.339068	0.161763	-2.09608	0.0360751	0.451592
Ccni	6097.18	-0.270386	0.128964	-2.0966	0.0360288	0.451592
Ctxn2	190.054	0.323083	0.154113	2.0964	0.036047	0.451592
Gna12	1895.63	-0.262197	0.125116	-2.09563	0.0361148	0.45169
Rab43	977.629	-0.264515	0.126345	-2.0936	0.0362961	0.453557
Epb41l1	19807.3	-0.236843	0.113196	-2.09233	0.036409	0.453985
Limd1	287.901	-0.299614	0.14321	-2.09214	0.0364264	0.453985
Pde4dip	3923.87	-0.211301	0.100979	-2.09252	0.0363921	0.453985
0610009L18Rik	152.082	0.325423	0.155575	2.09175	0.0364612	0.45402
Baalc	5234.51	-0.21645	0.103512	-2.09107	0.036522	0.454379
Ccdc114	143.434	0.330718	0.158331	2.08878	0.0367276	0.455152
Guk1	3739.81	0.21563	0.103201	2.08942	0.0366702	0.455152
Hivep1	967.593	-0.231946	0.111067	-2.08834	0.0367669	0.455152
Rpl37rt	42.745	-0.322137	0.154263	-2.08823	0.0367767	0.455152
Tbc1d16	2675.07	-0.25727	0.12319	-2.0884	0.0367619	0.455152
Tbx15	39.6581	-0.308934	0.147834	-2.08974	0.0366412	0.455152
A830035O19Rik	55.9543	-0.334686	0.160405	-2.08651	0.0369324	0.455181
Agrn	4641.64	0.253467	0.121444	2.0871	0.0368788	0.455181
Ak7	77.2809	-0.331604	0.158902	-2.08685	0.0369019	0.455181
Bbs2	416.514	0.274399	0.131519	2.08638	0.0369445	0.455181
Des	199.87	-0.337375	0.161754	-2.08572	0.0370037	0.455181
Nfib	3477.8	-0.258625	0.123985	-2.08593	0.0369846	0.455181
Trpt1	331.819	0.297043	0.142361	2.08654	0.0369293	0.455181
Ncf2	166.859	-0.320231	0.153636	-2.08435	0.0371279	0.45542
Pde11a	48.7857	0.321155	0.154024	2.0851	0.0370605	0.45542
Smim4	210.885	0.307654	0.147598	2.0844	0.0371239	0.45542
Srsf5	4593.08	0.255651	0.122668	2.08409	0.0371516	0.45542
Asap3	199.495	-0.315583	0.15148	-2.08333	0.0372214	0.455882
Akap8	1212.75	0.243354	0.116888	2.08195	0.0373471	0.457026
Cpeb2	697.042	0.317224	0.152605	2.07872	0.0376429	0.458562
Gm9839	34.4993	-0.276684	0.133041	-2.0797	0.0375532	0.458562
Ift81	510.844	0.270029	0.1299	2.07874	0.0376412	0.458562
Lman2	2817.59	-0.255627	0.123009	-2.07811	0.0376989	0.458562
Oxtr	195.004	0.30737	0.14789	2.07836	0.0376758	0.458562
Ube2b	3150.53	0.202438	0.0973238	2.08005	0.0375213	0.458562
Zap70	326.163	0.283745	0.136497	2.07876	0.0376394	0.458562
Eif3m	1667.98	-0.224301	0.108021	-2.07646	0.0378511	0.45897
Kcnn2	1418.89	0.22312	0.107458	2.07635	0.0378616	0.45897
Lrrc45	1456.78	0.258384	0.124406	2.07694	0.0378071	0.45897
Whamm	748.763	0.248256	0.119564	2.07635	0.0378618	0.45897
Morc4	47.5516	0.323004	0.155654	2.07514	0.0379731	0.459926
Stard10	1586.58	-0.27248	0.131385	-2.07391	0.0380877	0.46092
Clic4	1590.3	-0.273567	0.131944	-2.07335	0.0381398	0.461157
Bgn	889.502	-0.32155	0.155218	-2.0716	0.0383027	0.462002
Chordc1	634.391	0.26462	0.127765	2.07115	0.0383445	0.462002
Pcdh18	83.8748	-0.334915	0.161728	-2.07085	0.0383726	0.462002
Ptbp2	1351.43	0.253173	0.122211	2.0716	0.0383027	0.462002
Scamp5	18011.7	-0.233532	0.112748	-2.07128	0.0383329	0.462002
Bag1	5213.82	-0.240034	0.11609	-2.06765	0.0386728	0.462236
Cds2	19634.5	-0.223983	0.108307	-2.06804	0.0386365	0.462236
Gle1	1384.49	-0.237337	0.114755	-2.0682	0.0386212	0.462236
Hnrnpll	828.717	0.279737	0.135301	2.06752	0.0386853	0.462236
Il11ra1	1163.69	-0.26704	0.129128	-2.06803	0.038637	0.462236
Ncs1	18911.9	-0.22209	0.107284	-2.07011	0.0384425	0.462236
Neu3	112.911	-0.333825	0.16136	-2.06882	0.0385629	0.462236
Styx	182.38	0.326374	0.157845	2.06768	0.0386698	0.462236
Tmcc2	19192.8	-0.262901	0.127078	-2.06882	0.0385634	0.462236
Fkbp1b	973.867	0.255605	0.123661	2.06698	0.0387362	0.462454
Gypc	78.337	-0.329498	0.159458	-2.06636	0.0387943	0.462758
Ccdc84	172.877	0.312898	0.151588	2.06413	0.0390058	0.463375
Cd37	158.33	0.315417	0.152784	2.06447	0.038973	0.463375
Cyp4f15	504.067	0.284871	0.13796	2.06488	0.0389346	0.463375
Gfra2	1074.13	-0.263201	0.127483	-2.0646	0.0389613	0.463375
Meg3	48109.7	0.258113	0.12512	2.06292	0.0391199	0.463375
S1pr3	285.016	-0.306926	0.148716	-2.06384	0.0390324	0.463375
Srsf10	972.841	0.234633	0.113725	2.06317	0.0390968	0.463375
Tmem164	612.045	-0.271983	0.131844	-2.06292	0.0391203	0.463375
Uck2	326.911	-0.296824	0.1439	-2.06271	0.03914	0.463375
C4b	3002.43	0.321748	0.156112	2.061	0.0393032	0.464918
9430015G10Rik	402.72	0.267112	0.129631	2.06056	0.0393451	0.465026
Chaf1a	173.98	-0.319501	0.155102	-2.05994	0.0394042	0.465304
Ppp1r3e	289.957	-0.295573	0.143508	-2.05963	0.0394342	0.465304
Mmp15	981.251	-0.267774	0.130083	-2.05849	0.0395431	0.466201
Cwh43	30.4115	-0.304134	0.147974	-2.05533	0.0398475	0.46901
Parp6	2926.02	-0.203527	0.0990116	-2.05559	0.0398224	0.46901
Csnk1g2	11887.8	-0.253499	0.123391	-2.05444	0.0399327	0.469555
Mrgpra6	7564.24	-0.317989	0.154802	-2.05416	0.03996	0.469555
Fgf9	652.651	-0.31183	0.151953	-2.05215	0.0401555	0.471071
Mir124-2hg	136.15	0.328256	0.159944	2.05232	0.0401386	0.471071
Gpr22	1429.34	0.278314	0.135684	2.0512	0.0402475	0.471325
Rbm12b2	191.303	0.313059	0.152645	2.0509	0.0402768	0.471325
Sdf4	6827.94	-0.192717	0.0939528	-2.05121	0.0402467	0.471325
Bace1	1658.88	-0.225273	0.109981	-2.0483	0.0405305	0.471981
Bri3	2090.19	0.255233	0.124713	2.04656	0.0407014	0.471981
Dclk1	9176.78	-0.210213	0.102598	-2.0489	0.0404717	0.471981
Fam214a	726.105	0.253082	0.123597	2.04764	0.0405958	0.471981
Hspa4	4771.51	-0.198024	0.0966354	-2.04919	0.0404436	0.471981
March2	1865.22	-0.221884	0.108366	-2.04754	0.0406049	0.471981
Mindy1	562.048	-0.252075	0.12314	-2.04706	0.0406526	0.471981
Mon1a	1174.77	-0.238431	0.116469	-2.04717	0.040641	0.471981
Pfkfb2	581.642	0.293322	0.143319	2.04664	0.0406937	0.471981
Zfp33b	200.495	0.306658	0.149829	2.04672	0.0406853	0.471981
Zfp40	211.249	0.311806	0.15238	2.04625	0.0407322	0.471981
Zfp91	2465.34	-0.244828	0.119472	-2.04925	0.0404379	0.471981
Vcpkmt	312.817	0.297076	0.145233	2.04552	0.0408036	0.472422
4930431F12Rik	50.2559	-0.311844	0.152584	-2.04376	0.0409776	0.472429
Frrs1	30.3899	-0.302686	0.148108	-2.04368	0.0409852	0.472429
Glis2	380.825	-0.282956	0.138428	-2.04406	0.0409472	0.472429
Prpf4b	640.262	0.295306	0.144442	2.04447	0.0409073	0.472429
Psmb3	2659.83	0.208649	0.102079	2.04399	0.0409549	0.472429
Rcn2	2781.7	0.221357	0.108323	2.04349	0.041004	0.472429
Wdr89	59.4896	-0.32958	0.161356	-2.04256	0.0410957	0.473101
Gm29683	76.0747	-0.32789	0.160607	-2.04157	0.0411942	0.47385
Ak3	1797.32	-0.215073	0.105425	-2.04005	0.0413451	0.474432
Gm1673	921.519	0.297392	0.145756	2.04033	0.041317	0.474432
Sp140	55.2395	-0.313632	0.153707	-2.04046	0.0413047	0.474432
Prlr	59.855	0.319744	0.156787	2.03935	0.0414149	0.474849
Fam13c	721.369	0.283081	0.138931	2.03757	0.0415931	0.474975
Flnb	1561.04	0.226602	0.111212	2.03757	0.0415934	0.474975
Ifnar2	705.167	-0.245471	0.120447	-2.038	0.0415502	0.474975
Pitpnb	3241.58	-0.245593	0.120524	-2.03771	0.0415793	0.474975
Rtca	1450.7	0.216177	0.106085	2.03776	0.0415738	0.474975
1600002K03Rik	102.978	0.327871	0.16119	2.03407	0.0419447	0.475171
AI413582	1388.79	0.282682	0.138796	2.03668	0.0416824	0.475171
Abcb10	613.917	-0.264165	0.129801	-2.03516	0.0418351	0.475171
Bphl	779.531	0.232933	0.114529	2.03384	0.0419682	0.475171
Col19a1	186.395	0.323922	0.159249	2.03406	0.0419456	0.475171
Krt77	463.498	0.291468	0.143114	2.03662	0.0416883	0.475171
Lrrc10b	3901.05	-0.255145	0.125371	-2.03512	0.0418386	0.475171
Naa38	1099.56	0.257714	0.126733	2.03352	0.0419997	0.475171
Nckap1l	246.419	-0.294987	0.145071	-2.0334	0.0420126	0.475171
Nrsn1	8540.33	-0.228062	0.112071	-2.03497	0.0418535	0.475171
Rex1bd	1676.25	0.215008	0.105687	2.0344	0.0419116	0.475171
Tmsb4x	28099.4	0.198232	0.0973962	2.03531	0.0418192	0.475171
Arl4c	1571.3	-0.246019	0.121127	-2.03108	0.0422468	0.476028
Bcl9l	3416.41	-0.220904	0.108767	-2.03099	0.0422561	0.476028
Dnajc5	6186.33	-0.201805	0.0993554	-2.03115	0.0422402	0.476028
Dvl2	974.843	0.257312	0.126626	2.03206	0.0421475	0.476028
Rpn2	3707.98	-0.209785	0.103286	-2.03111	0.0422438	0.476028
Chrm3	554.169	-0.271373	0.133679	-2.03003	0.0423537	0.476747
Mbp	95248.4	-0.234419	0.115523	-2.0292	0.0424378	0.477315
Donson	274.026	0.304703	0.150281	2.02756	0.0426052	0.47844
Prr5l	218.968	-0.326493	0.161014	-2.02773	0.0425873	0.47844
Mtx3	634.204	0.269612	0.132996	2.02721	0.0426405	0.478457
Fam163b	7611.02	-0.223345	0.110203	-2.02667	0.0426962	0.478458
Gtf2f1	3156.02	-0.211005	0.10412	-2.02655	0.042708	0.478458
Atg12	994.128	0.224159	0.110645	2.02594	0.0427707	0.478607
Fbxo38	742.94	0.244523	0.120707	2.02577	0.0427888	0.478607
Dhx29	689.723	-0.237854	0.117498	-2.02433	0.0429365	0.479503
Smarcc2	13861.9	-0.210418	0.103928	-2.02465	0.0429033	0.479503
Fibin	105.517	-0.324824	0.160527	-2.02348	0.0430234	0.480095
Adora1	10152.3	-0.227182	0.112348	-2.02214	0.0431623	0.480181
Cdh24	605.835	0.249772	0.123468	2.02296	0.0430768	0.480181
Nupl1	522.826	0.275898	0.136417	2.02246	0.0431293	0.480181
Sspn	352.724	-0.298848	0.147792	-2.02209	0.0431672	0.480181
Wipf3	15828.6	-0.21551	0.106595	-2.02177	0.0432004	0.480181
0610012G03Rik	2398.42	0.224415	0.111121	2.01956	0.0434295	0.48068
9530080O11Rik	67.5416	0.326213	0.16162	2.01839	0.0435503	0.48068
Afap1l1	386.069	-0.283259	0.1403	-2.01896	0.0434919	0.48068
Aif1l	350.227	-0.303274	0.150143	-2.0199	0.043394	0.48068
Asap1	1593.38	-0.222863	0.110364	-2.01933	0.0434528	0.48068
Penk	1066.28	0.223404	0.110603	2.01987	0.0433967	0.48068
Rpl5	9550.63	-0.215653	0.106813	-2.01897	0.0434901	0.48068
Slc25a27	759.053	0.269012	0.133179	2.01993	0.0433911	0.48068
Smad4	1331.68	-0.242595	0.120183	-2.01855	0.0435341	0.48068
Ablim1	2124.71	-0.20172	0.100094	-2.01531	0.0438725	0.481542
Calu	1703.88	-0.2153	0.106846	-2.01504	0.0439002	0.481542
Epb41l4b	547.468	0.290625	0.144195	2.01551	0.0438516	0.481542
Itga9	163.775	-0.321135	0.159296	-2.01596	0.0438044	0.481542
Lbh	2188.41	-0.21177	0.105058	-2.01575	0.0438265	0.481542
Ppia	27713.5	0.183909	0.0912147	2.01622	0.0437768	0.481542
Rara	776.049	-0.241654	0.119913	-2.01525	0.0438785	0.481542
Slc22a2	47.4162	-0.262516	0.130299	-2.01472	0.043934	0.481542
Timp3	2134.01	-0.258026	0.127912	-2.01721	0.043674	0.481542
Arhgap6	82.3452	0.325791	0.161786	2.01371	0.0440398	0.481608
Syne2	480.762	-0.292506	0.145242	-2.01392	0.0440178	0.481608
Tbk1	838.01	0.242232	0.120292	2.01369	0.0440419	0.481608
Gm12070	164.114	-0.325743	0.161818	-2.01302	0.0441129	0.482013
Smpd1	3984.9	-0.219553	0.109105	-2.0123	0.0441881	0.482464
Gnl1	10301.6	-0.213707	0.106254	-2.01128	0.0442955	0.483137
Gria3	2537.45	0.240199	0.119457	2.01075	0.044352	0.483137
Shpk	120.963	0.316105	0.157198	2.01088	0.0443385	0.483137
Dffb	169.084	0.306531	0.152599	2.00873	0.0445659	0.484439
Hace1	553.996	0.286276	0.142521	2.00865	0.044574	0.484439
Kcna2	3828.77	-0.288268	0.143477	-2.00915	0.0445213	0.484439
Dzip1l	513.523	0.255847	0.12741	2.00806	0.0446374	0.484757
Tbca	1508.88	0.220433	0.109843	2.0068	0.0447708	0.485833
Bcl3	41.808	0.282617	0.140894	2.00589	0.0448681	0.486517
Med12	986.694	0.252972	0.126168	2.00503	0.0449596	0.486862
Surf6	515.706	-0.260375	0.129866	-2.00495	0.0449685	0.486862
2610507I01Rik	478.172	-0.252318	0.126059	-2.00158	0.0453296	0.487191
Chic1	609.245	0.254501	0.127221	2.00046	0.0454502	0.487191
Emc6	1239.59	0.218803	0.109372	2.00055	0.0454411	0.487191
Ercc2	1450.64	0.220217	0.110073	2.00065	0.0454304	0.487191
Fbxl3	1114.91	0.28018	0.140083	2.0001	0.0454894	0.487191
Gamt	514.925	-0.27276	0.136222	-2.00232	0.0452507	0.487191
Mta2	1790.3	-0.209976	0.104939	-2.00094	0.0453989	0.487191
Mtf2	413.951	0.283084	0.14147	2.00102	0.0453906	0.487191
Mtfp1	4634.77	0.202247	0.100976	2.00292	0.0451862	0.487191
Olfml3	984.365	-0.271661	0.135673	-2.00232	0.0452503	0.487191
Ptchd4	110.938	-0.323834	0.161657	-2.00322	0.045154	0.487191
Sec62	3205.04	-0.248557	0.124287	-1.99987	0.0455142	0.487191
Tcf4	6467.14	-0.283927	0.141832	-2.00186	0.0453002	0.487191
Ythdc1	1139.36	0.229305	0.114609	2.00076	0.0454186	0.487191
Zranb3	160.621	0.307102	0.153246	2.00397	0.0450728	0.487191
2210406O10Rik	99.0277	0.321068	0.160586	1.99935	0.0455707	0.487427
Alkbh5	1774.34	-0.217072	0.10865	-1.99789	0.0457281	0.487965
Gabrd	1133.21	-0.224303	0.112244	-1.99836	0.0456778	0.487965
Ide	1456.8	-0.287853	0.14407	-1.99802	0.0457149	0.487965
Isca1	4388.43	0.197885	0.0990609	1.99761	0.0457586	0.487965
Arsi	53.6732	-0.315473	0.158003	-1.99663	0.0458657	0.48833
Dad1	3052.19	0.222274	0.111411	1.99508	0.0460338	0.48833
Fbxl15	1121.39	0.221867	0.111155	1.99601	0.0459327	0.48833
G3bp1	1940.62	-0.205496	0.103001	-1.99508	0.0460337	0.48833
Jcad	1368.57	-0.232832	0.116632	-1.99629	0.0459026	0.48833
Pomk	1034.32	-0.230303	0.115412	-1.99548	0.0459905	0.48833
Tonsl	331.874	0.283909	0.142211	1.99639	0.0458919	0.48833
Asgr1	66.0617	-0.283355	0.142074	-1.99442	0.0461063	0.488369
Sipa1l1	8339.84	-0.206238	0.1034	-1.99457	0.0460897	0.488369
Gm14295	1326.81	0.233104	0.116951	1.99318	0.0462419	0.489047
S100a1	1679.28	0.227005	0.113877	1.99343	0.0462146	0.489047
Scn2b	9323.85	-0.226447	0.113628	-1.99289	0.0462738	0.489047
Ggnbp2os	45.9659	0.299057	0.150094	1.99247	0.0463194	0.489164
Mrpl3	1476.01	0.217812	0.109367	1.99157	0.0464187	0.489187
Pard3	444.542	-0.251314	0.126193	-1.9915	0.0464256	0.489187
Ppp2r2c	14259.8	-0.218348	0.109611	-1.99203	0.0463682	0.489187
Tinagl1	488.624	-0.285833	0.143548	-1.99119	0.0464595	0.489187
Bnip3	1976.57	0.202123	0.101545	1.99048	0.0465385	0.489292
Cdh5	393.022	-0.304223	0.152836	-1.99051	0.0465346	0.489292
Alox12b	394.449	0.300277	0.150904	1.98985	0.0466069	0.489649
Ablim3	1257.78	-0.2156	0.108671	-1.98397	0.0472594	0.489844
Arntl2	123.21	0.311789	0.157066	1.98509	0.0471347	0.489844
Cdkal1	250.594	-0.286342	0.144429	-1.98259	0.0474138	0.489844
Crispld2	161.917	-0.320106	0.161328	-1.98419	0.0472351	0.489844
F3	805.706	0.260501	0.130975	1.98894	0.0467075	0.489844
Foxf2	184.721	-0.310108	0.156397	-1.98283	0.0473867	0.489844
Gin1	104.074	0.316395	0.159548	1.98307	0.0473594	0.489844
Grhl1	617.732	0.24001	0.120885	1.98545	0.0470947	0.489844
Ino80dos	57.6744	0.313924	0.158224	1.98404	0.0472511	0.489844
Kif19a	170.39	-0.302199	0.152314	-1.98405	0.0472504	0.489844
Klhdc1	231.504	0.29397	0.147999	1.9863	0.0469999	0.489844
Malt1	97.0998	0.320216	0.161467	1.98316	0.0473494	0.489844
Map4	15594.4	-0.1738	0.0876796	-1.98222	0.0474544	0.489844
Nans	710.218	-0.24505	0.123571	-1.98307	0.0473593	0.489844
Nsa2	2005.84	-0.222406	0.112149	-1.98313	0.0473529	0.489844
Ntng1	673.534	0.259593	0.130781	1.98494	0.047151	0.489844
Plpp3	5963.35	0.191055	0.0961824	1.98638	0.0469909	0.489844
Ptpn6	197.855	-0.299228	0.150828	-1.9839	0.047267	0.489844
Sh3gl3	1029.23	-0.227002	0.114448	-1.98346	0.0473165	0.489844
Sp9	263.761	0.310506	0.156437	1.98486	0.0471598	0.489844
Stk26	75.6537	0.320738	0.161794	1.98239	0.0474361	0.489844
Svep1	28.578	-0.276927	0.139623	-1.9834	0.047323	0.489844
Taf1a	221.077	0.299607	0.150687	1.98827	0.0467818	0.489844
Tial1	1195.41	0.222253	0.111815	1.98768	0.0468469	0.489844
Slc7a6os	564.942	0.249203	0.125818	1.98066	0.0476296	0.490804
Tmem183a	1508.33	-0.214521	0.108292	-1.98094	0.0475975	0.490804
Vash2	50.4594	-0.314847	0.158976	-1.98047	0.0476512	0.490804
Cbx7	2269.92	0.205147	0.103671	1.97883	0.0478347	0.491719
Folr2	31.9415	-0.25751	0.130138	-1.97875	0.047844	0.491719
Mgat1	2764.75	-0.218205	0.110251	-1.97916	0.0477981	0.491719
Abcg1	2298.46	-0.197456	0.0998683	-1.97717	0.048023	0.492527
Kcna6	1984.15	-0.208371	0.10536	-1.9777	0.0479628	0.492527
Pbx1	3325.02	-0.2568	0.129885	-1.97713	0.0480268	0.492527
Stk32a	64.6447	-0.317929	0.160833	-1.97676	0.0480686	0.492599
Cacng4	1042.74	-0.264257	0.133764	-1.97554	0.0482066	0.4933
Tsn	1839.27	-0.19937	0.10091	-1.97573	0.0481855	0.4933
Tent2	312.299	0.293061	0.148395	1.97488	0.0482823	0.493489
Twf1	886.111	0.226633	0.114764	1.97477	0.0482946	0.493489
Cep70	172.978	0.30419	0.15411	1.97384	0.0483994	0.493848
Rbm25	1306.91	0.25582	0.129594	1.97401	0.0483804	0.493848
Alyref	834.556	-0.225105	0.114086	-1.97312	0.0484819	0.494334
Zfp932	464.325	0.26877	0.136263	1.97243	0.0485606	0.494781
Dpysl4	1847.71	0.221516	0.112437	1.97014	0.0488222	0.497089
Gars	3727.6	-0.213327	0.108304	-1.96971	0.0488717	0.497236
4933427D14Rik	521.263	0.270989	0.137642	1.96879	0.0489771	0.497499
6530403H02Rik	74.7355	-0.317164	0.161181	-1.96775	0.0490973	0.497499
BC002163	947.087	0.133438	0.0678681	1.96613	0.0492834	0.497499
Ccdc149	1911.48	-0.216485	0.110096	-1.96634	0.0492594	0.497499
Fam189b	1747.43	0.225412	0.114637	1.96631	0.0492627	0.497499
Itgav	553.695	0.304449	0.154738	1.96751	0.049124	0.497499
Pcdhga2	994.111	0.237035	0.120524	1.9667	0.0492173	0.497499
Rhoj	126.203	-0.317256	0.161119	-1.96908	0.0489438	0.497499
St6gal2	199.472	0.294074	0.14943	1.96797	0.0490716	0.497499
Wdr83os	1598.69	0.263366	0.133946	1.96621	0.0492739	0.497499
Zbtb9	347.283	-0.266195	0.13537	-1.96643	0.0492495	0.497499
Amn1	251.33	0.287786	0.146396	1.96581	0.0493206	0.497521
Rgma	2313.14	-0.209006	0.106341	-1.96542	0.0493653	0.497617
1700025G04Rik	2381.31	-0.194535	0.0990106	-1.96479	0.0494382	0.497631
Hspb8	696.426	-0.252222	0.12839	-1.9645	0.0494719	0.497631
Rpl34-ps1	39.3083	-0.303567	0.154493	-1.96493	0.0494228	0.497631
Ddx11	28.0325	-0.288773	0.147073	-1.96346	0.0495927	0.498071
Rab4b	2541.88	0.212052	0.108013	1.9632	0.0496227	0.498071
Sgsm1	1572.1	0.261993	0.133457	1.96312	0.0496319	0.498071
Zdhhc3	2167.52	-0.204898	0.104384	-1.96291	0.0496561	0.498071
Wdr61	906.818	0.238019	0.121349	1.96145	0.0498267	0.499429
Atp5j2	4230.12	0.204833	0.104625	1.95777	0.0502567	0.499636
Ctsh	458.073	-0.279464	0.142681	-1.95866	0.0501522	0.499636
Dbi	4040.07	0.205063	0.104663	1.95926	0.0500819	0.499636
Epha10	1724.81	-0.262707	0.134194	-1.95766	0.0502696	0.499636
Glt1d1	387.284	-0.270369	0.137993	-1.95929	0.050079	0.499636
Grik2	909.783	0.251051	0.128162	1.95886	0.0501295	0.499636
Hnrnpu	6727.02	0.21113	0.107848	1.95766	0.0502701	0.499636
Mdm4	874.186	0.250624	0.127935	1.959	0.0501133	0.499636
Mipep	1004.58	-0.227092	0.115999	-1.95771	0.0502641	0.499636
Serp2	2925.94	0.205673	0.10495	1.95971	0.0500293	0.499636
St3gal2	6445.69	-0.219507	0.112107	-1.95802	0.0502279	0.499636
Tbce	559.207	0.258293	0.131723	1.96088	0.0498925	0.499636
Ddx54	3198.3	-0.220028	0.112498	-1.95584	0.0504835	0.501295
Glis3	226.774	0.289915	0.148245	1.95564	0.0505077	0.501295
Particl	900.807	0.235143	0.120278	1.955	0.050583	0.501691
Akt2	4062.66	-0.219372	0.112288	-1.95366	0.0507416	0.502688
Eif2s1	1050.88	-0.213744	0.1095	-1.952	0.0509378	0.502688
Eif5a2	645.261	0.258453	0.132416	1.95184	0.0509577	0.502688
Itih5	538.863	-0.306281	0.15684	-1.95282	0.0508403	0.502688
Kars	2914.48	-0.23007	0.11783	-1.95256	0.0508714	0.502688
Myadml2	200.296	-0.298479	0.152928	-1.95176	0.050967	0.502688
Plekho2	786.225	-0.238626	0.122212	-1.95256	0.0508714	0.502688
Tmem151b	9392.21	-0.248725	0.127429	-1.95187	0.0509542	0.502688
Micu3	1608.62	0.253226	0.129781	1.95118	0.0510355	0.503013
C130071C03Rik	674.814	0.255182	0.130877	1.94978	0.0512022	0.504306
Lingo3	2301.08	-0.265687	0.136296	-1.94933	0.0512556	0.504481
Guf1	313.997	0.309797	0.159019	1.94818	0.0513938	0.505141
Usp45	574.512	0.27807	0.142723	1.94831	0.0513773	0.505141
Mfhas1	1260.29	-0.21172	0.108769	-1.94651	0.051594	0.506757
Pm20d1	58.8118	-0.309052	0.158834	-1.94575	0.0516848	0.507282
Smoc1	543.616	-0.263324	0.135353	-1.94547	0.051719	0.507282
Nectin4	296.519	0.279862	0.143876	1.94516	0.0517561	0.507296
Arpc1b	736.535	-0.270595	0.139208	-1.94382	0.0519166	0.507477
Kctd18	224.102	0.29454	0.151527	1.94382	0.0519177	0.507477
Sfpq	2643.42	0.206422	0.106179	1.94409	0.0518842	0.507477
Syngr1	26601.8	-0.230123	0.118369	-1.94411	0.0518818	0.507477
Eif2s3x	2919.91	-0.26383	0.135761	-1.94335	0.0519739	0.507676
Cers1	5046.4	-0.243656	0.125454	-1.9422	0.0521135	0.508689
Sf3b5	1986.67	0.218474	0.112554	1.94106	0.0522506	0.509677
6430411K18Rik	122.702	0.31378	0.161727	1.94018	0.0523576	0.509743
Lhx9	215.53	0.305657	0.157541	1.94017	0.0523587	0.509743
Zmat2	7270.71	-0.184019	0.0948492	-1.94012	0.0523652	0.509743
Cacna1d	876.076	0.254019	0.131006	1.93899	0.0525021	0.510375
Kremen1	786.912	-0.26668	0.137519	-1.93923	0.0524736	0.510375
Eif1b	3819.85	0.207026	0.10682	1.93809	0.0526119	0.510377
Gfod2	973.646	-0.224004	0.115567	-1.9383	0.052587	0.510377
Otub1	14319.9	-0.209128	0.107901	-1.93815	0.0526054	0.510377
Sirt4	311.145	0.288593	0.148927	1.93781	0.0526462	0.510377
Cited4	144.524	-0.3125	0.161342	-1.93688	0.0527599	0.510415
Erlin1	280.695	0.276019	0.142513	1.9368	0.0527693	0.510415
Grm4	578.54	-0.255992	0.132193	-1.9365	0.0528064	0.510415
Rnft2	3624.06	-0.219418	0.113318	-1.93631	0.0528301	0.510415
Slc22a23	1231.91	-0.214688	0.110817	-1.93732	0.0527064	0.510415
C1qtnf5	609.575	0.252469	0.13041	1.93597	0.0528714	0.510466
Ganab	3506.52	-0.202323	0.104544	-1.93529	0.0529548	0.510577
Iscu	3140.39	0.203803	0.105299	1.93547	0.0529324	0.510577
Tmem150a	355.697	0.272089	0.140707	1.93373	0.0531458	0.51207
Calr3	32.713	-0.290187	0.150101	-1.93328	0.0532017	0.51226
Atoh8	152.255	-0.311078	0.160989	-1.9323	0.0533224	0.512379
Greb1l	110.549	0.312697	0.161795	1.93267	0.0532771	0.512379
Zbtb11os1	383.167	0.275932	0.142793	1.93239	0.0533111	0.512379
Arl4d	577.075	0.306423	0.158636	1.93161	0.053408	0.512558
Tspan33	1422.3	0.215492	0.111563	1.93156	0.0534133	0.512558
Gpr153	399.11	-0.266002	0.137794	-1.93043	0.053553	0.513205
Igsf3	552.155	-0.269256	0.139506	-1.93007	0.0535986	0.513205
Ranbp3l	179.649	-0.310498	0.16091	-1.92964	0.0536512	0.513205
Sltm	1026.26	0.234117	0.121294	1.93017	0.053586	0.513205
Tsc22d3	1353.84	0.278045	0.144098	1.92956	0.0536616	0.513205
6820431F20Rik	1657.94	0.28656	0.148566	1.92884	0.0537507	0.513711
Tgm4	64.3469	-0.303638	0.157444	-1.92854	0.0537881	0.513722
Tada1	758.961	0.226982	0.117818	1.92655	0.0540358	0.51574
4930563E22Rik	41.8498	0.298918	0.155214	1.92584	0.0541245	0.515821
Gmppa	1330.4	0.244151	0.126818	1.92521	0.0542036	0.515821
Myh15	47.8796	-0.304535	0.158117	-1.92601	0.0541027	0.515821
Naaa	1143.41	0.274725	0.142734	1.92473	0.0542625	0.515821
Per3	592.341	0.285574	0.14837	1.92474	0.0542613	0.515821
Tm9sf1	1147.2	-0.214873	0.111604	-1.92531	0.0541901	0.515821
Ly86	250.692	0.303104	0.157513	1.92431	0.0543157	0.515981
Lrrn3	1426.03	0.203353	0.105741	1.92312	0.0544645	0.516702
Nudt17	280.183	0.268331	0.139512	1.92336	0.0544354	0.516702
Sfswap	1963.26	0.21183	0.11018	1.92259	0.0545319	0.516996
Lfng	886.462	0.273189	0.142122	1.92222	0.0545784	0.517091
Acta2	1173.5	-0.290458	0.15134	-1.91925	0.0549532	0.518689
Fam163a	642.25	-0.283117	0.147414	-1.92055	0.0547882	0.518689
Foxn3	106.518	-0.308442	0.160694	-1.91944	0.0549285	0.518689
Senp7	388.519	0.272096	0.14178	1.91914	0.0549665	0.518689
Tmem18	552.94	0.245831	0.128094	1.91915	0.0549655	0.518689
Ube2d1	1199.92	0.222378	0.115839	1.91971	0.0548947	0.518689
Cd200	1547.25	-0.231149	0.120608	-1.91653	0.0552979	0.519398
Kcng4	351.26	-0.290618	0.151579	-1.91728	0.0552028	0.519398
Pdgfb	1396.8	-0.221558	0.115578	-1.91696	0.0552434	0.519398
Sema3a	75.2139	-0.302257	0.157657	-1.91718	0.0552149	0.519398
Strip2	356.507	0.293003	0.152794	1.91764	0.0551566	0.519398
Tnfrsf10b	88.57	-0.307399	0.16038	-1.91669	0.0552777	0.519398
Zfp607b	185.46	0.293667	0.153187	1.91705	0.055232	0.519398
1810037I17Rik	1932.76	0.221418	0.115556	1.91611	0.0553515	0.519557
A330048O09Rik	35.9527	0.27285	0.142575	1.91373	0.0556541	0.521119
Arf3	58871.5	-0.205562	0.107451	-1.91308	0.0557384	0.521119
Mars	1436.53	-0.230127	0.120243	-1.91385	0.055639	0.521119
Msn	616.858	-0.259117	0.135435	-1.91322	0.0557197	0.521119
Ncam1	9167.44	-0.182811	0.0955013	-1.91422	0.0555917	0.521119
Pold4	309.29	0.26503	0.138514	1.91338	0.0556989	0.521119
Foxo4	1111.49	-0.224253	0.117257	-1.9125	0.0558127	0.52147
Alx3	31.0529	-0.266101	0.139197	-1.91169	0.0559161	0.521749
Atrip-trex1	692.917	-0.229212	0.119887	-1.9119	0.0558888	0.521749
Ankrd26	162.867	0.298706	0.15639	1.91001	0.0561325	0.522005
Bcam	1148.45	-0.26826	0.14045	-1.91	0.0561332	0.522005
Gjb2	366.738	-0.25287	0.132409	-1.90976	0.0561644	0.522005
Itpa	1634.41	0.213478	0.11178	1.9098	0.0561593	0.522005
Rab3gap2	1496.71	0.211291	0.110613	1.91019	0.0561092	0.522005
Samd1	1616.92	-0.220257	0.115323	-1.90992	0.0561439	0.522005
F5	37.1157	0.220618	0.115561	1.90911	0.056248	0.52244
2300009A05Rik	282.438	0.284267	0.149012	1.90768	0.0564324	0.522771
Ap2s1	5266	0.21138	0.110969	1.90485	0.0567997	0.522771
Arl2	1838.63	0.232683	0.122059	1.90632	0.0566083	0.522771
Eif4ebp2	605.544	-0.274225	0.143744	-1.90773	0.0564262	0.522771
Lama1	133.747	-0.305582	0.160207	-1.90742	0.0564658	0.522771
Nipal2	95.9922	0.305052	0.160134	1.90498	0.0567832	0.522771
Plscr3	549.131	0.255251	0.133842	1.90711	0.0565064	0.522771
Sncaip	121.604	-0.303012	0.1588	-1.90814	0.0563729	0.522771
Them6	2250.37	0.224631	0.117903	1.90522	0.0567519	0.522771
Trim26	634.245	-0.236415	0.124036	-1.90602	0.056647	0.522771
Uchl1	24741.2	0.196582	0.103178	1.90528	0.056744	0.522771
Vstm2l	7115.8	0.227598	0.119425	1.90578	0.0566785	0.522771
Vstm4	135.196	-0.30842	0.16176	-1.90665	0.0565665	0.522771
Zdhhc2	967.389	-0.227604	0.119332	-1.90732	0.0564787	0.522771
Selenow	41210.7	0.19552	0.102669	1.90437	0.0568616	0.522848
Zmat1	172.107	0.291829	0.153254	1.90422	0.0568817	0.522848
Zfp457	357.196	-0.263864	0.138598	-1.90381	0.0569352	0.523
Fchsd1	540.518	0.243786	0.128091	1.90322	0.057012	0.523366
Caskin1	9548.58	0.229232	0.120517	1.90207	0.0571626	0.523396
D430019H16Rik	5358.64	-0.212109	0.111561	-1.90128	0.0572657	0.523396
Eps15l1	1425.71	0.195489	0.102841	1.90089	0.0573161	0.523396
Gm14327	122.602	0.306376	0.161236	1.90017	0.0574115	0.523396
Lamp1	8958.81	-0.187466	0.0986151	-1.90099	0.0573038	0.523396
Mblac2	431.464	0.290564	0.152882	1.90057	0.0573582	0.523396
Mllt10	540.895	0.244544	0.128586	1.90179	0.0571986	0.523396
Myo1b	252.768	-0.285299	0.149979	-1.90226	0.0571371	0.523396
Nhlrc1	821.51	-0.241616	0.12716	-1.90009	0.0574212	0.523396
Rad51c	83.7638	0.307151	0.161557	1.9012	0.0572764	0.523396
Romo1	1425.06	0.220624	0.1161	1.90029	0.057395	0.523396
A230057D06Rik	30.1507	0.275553	0.145058	1.89961	0.0574849	0.523641
Bola2	1764.84	0.215385	0.113431	1.89883	0.0575871	0.523689
Cyfip2	18457.5	-0.170855	0.089963	-1.89917	0.0575428	0.523689
Mettl24	27.4169	0.268333	0.141344	1.89844	0.0576379	0.523689
Slc50a1	780.466	0.227583	0.119866	1.89865	0.0576105	0.523689
Ank	5612.88	-0.188188	0.0992942	-1.89525	0.0580588	0.524193
Armcx1	1042.69	0.224195	0.118203	1.8967	0.0578669	0.524193
Ctdspl	804.067	-0.224031	0.118181	-1.89566	0.0580046	0.524193
Dynlt1f	67.8262	-0.305112	0.160997	-1.89513	0.0580746	0.524193
Ephx4	1076.4	0.202708	0.106816	1.89773	0.0577319	0.524193
Hdgf	7242.07	-0.192974	0.101837	-1.89494	0.0581	0.524193
Hspb11	219.989	0.271607	0.143263	1.89587	0.0579772	0.524193
Ltbp1	151.988	-0.302399	0.159533	-1.89553	0.0580228	0.524193
Map3k8	30.0413	0.275245	0.145219	1.89538	0.0580424	0.524193
Ppp1r21	2019.13	-0.195508	0.103041	-1.89738	0.0577783	0.524193
Sesn1	1004.08	0.233111	0.12289	1.89691	0.0578402	0.524193
Lrp3	4353.11	-0.219348	0.115787	-1.89441	0.0581709	0.524292
Otud4	613.642	0.263382	0.139039	1.8943	0.0581848	0.524292
Clspn	45.0537	-0.292305	0.154352	-1.89376	0.0582573	0.524612
Rasl11b	1909.27	0.196168	0.103618	1.89318	0.0583333	0.524963
Elavl3	9099.86	-0.22659	0.119706	-1.89289	0.0583729	0.524986
Orc6	388.623	0.254737	0.13465	1.89185	0.058511	0.525895
A4galt	136.709	-0.303858	0.160674	-1.89115	0.0586048	0.526071
Slc35e1	2061.3	-0.216968	0.114716	-1.89135	0.058578	0.526071
Zmat3	2032.17	-0.193204	0.102197	-1.8905	0.0586917	0.526518
Slc39a6	1426.14	-0.219445	0.116096	-1.8902	0.0587316	0.526543
Glul	58380.3	-0.19716	0.104337	-1.88965	0.0588047	0.526865
Prkce	13756.1	-0.213403	0.112969	-1.88904	0.0588869	0.527268
Lsm4	2211.68	0.186432	0.0987566	1.88779	0.0590535	0.528426
Inpp5k	956.056	0.209904	0.111216	1.88735	0.0591134	0.528629
C530008M17Rik	1306.85	0.220165	0.116719	1.88627	0.059258	0.529254
Nub1	2842.71	-0.193044	0.102337	-1.88634	0.0592485	0.529254
Mief1	712.054	-0.219732	0.116586	-1.88473	0.0594664	0.53044
Ppdpf	1601.7	0.227961	0.120967	1.88449	0.0594987	0.53044
Ppp2r2d	2150.47	-0.190922	0.101314	-1.88446	0.059503	0.53044
Phldb1	4167.65	-0.194641	0.103315	-1.88395	0.0595715	0.530718
Krt10	345.044	0.274184	0.145601	1.88311	0.0596849	0.530989
Psmb2	1671.77	0.220058	0.116858	1.88313	0.0596827	0.530989
Ufd1	2016.77	0.209446	0.111236	1.8829	0.0597143	0.530989
Me1	1358.45	0.211083	0.11216	1.88197	0.0598395	0.531181
Slc38a1	2818.8	-0.191755	0.101886	-1.88205	0.0598296	0.531181
Thpo	321.342	0.276713	0.147038	1.88191	0.0598483	0.531181
Fnbp4	678.198	0.228649	0.121517	1.88162	0.059888	0.531201
9030624G23Rik	145.48	-0.295155	0.157051	-1.87936	0.0601953	0.532516
BC024978	294.037	-0.263259	0.140115	-1.87888	0.0602615	0.532516
Cerk	1923.05	-0.21809	0.116108	-1.87834	0.0603353	0.532516
Homer2	1462.21	-0.235785	0.125529	-1.87833	0.0603364	0.532516
Lsm12	753.617	-0.283755	0.151068	-1.87833	0.0603366	0.532516
Nolc1	1876.82	-0.210638	0.112132	-1.87849	0.0603137	0.532516
Smarcb1	2361.29	0.199163	0.10593	1.88013	0.0600899	0.532516
Syndig1	958.338	-0.220516	0.117311	-1.87975	0.0601427	0.532516
Etnppl	226.815	0.290948	0.154969	1.87746	0.0604552	0.533232
Afmid	81.2536	0.303532	0.161754	1.87651	0.0605853	0.533715
Rsad1	223.959	0.274514	0.14628	1.87663	0.060569	0.533715
R3hdm2	7385.41	-0.205527	0.10956	-1.87594	0.0606639	0.534076
9330102E08Rik	639.081	-0.233403	0.124701	-1.8717	0.0612487	0.534606
Bfar	1136.68	-0.28583	0.152611	-1.87293	0.0610786	0.534606
Cpox	1281.57	0.244754	0.130737	1.87212	0.0611905	0.534606
Dmap1	1078.03	-0.215719	0.115216	-1.8723	0.0611653	0.534606
Enkd1	372.731	0.251027	0.133899	1.87474	0.0608278	0.534606
Gm36117	288.888	0.281886	0.150463	1.87346	0.0610053	0.534606
Klhl25	299.349	-0.278302	0.14863	-1.87245	0.0611446	0.534606
Mllt6	11341.3	-0.225331	0.120248	-1.87387	0.0609477	0.534606
Pigp	597.224	0.230562	0.123185	1.87167	0.0612518	0.534606
Slc27a2	114.862	0.29985	0.16008	1.87312	0.0610513	0.534606
Smc2	162.794	0.287814	0.153622	1.87352	0.0609962	0.534606
Snn	4961.1	0.198777	0.106115	1.87323	0.0610369	0.534606
Trib2	647.932	-0.228167	0.121677	-1.87518	0.0607682	0.534606
Zfp651	5663.8	-0.207422	0.110736	-1.87313	0.0610511	0.534606
Cct5	4973.62	-0.209292	0.111852	-1.87114	0.0613256	0.534921
Cdo1	646.253	-0.244714	0.130852	-1.87016	0.0614616	0.535196
Cpxm2	77.8187	-0.302682	0.161828	-1.87039	0.0614293	0.535196
Zfp251	958.128	-0.208402	0.111439	-1.8701	0.0614703	0.535196
Galc	451.071	0.244985	0.131046	1.86945	0.0615596	0.535644
Cd82	1115.3	-0.250837	0.134353	-1.867	0.0619019	0.537853
Ptpn11	3986.27	-0.193769	0.103804	-1.86668	0.0619464	0.537853
Slc16a12	49.9023	-0.268237	0.143698	-1.86668	0.0619469	0.537853
Tet3	1266.31	-0.221497	0.118684	-1.86627	0.0620031	0.537853
Tspan5	5272.08	-0.201038	0.107707	-1.86653	0.0619676	0.537853
Vps54	398.5	0.263457	0.141209	1.86572	0.0620811	0.5382
Cpne6	22677.7	0.218486	0.117217	1.86395	0.062329	0.539309
Lrpap1	5413.48	-0.191947	0.102993	-1.8637	0.0623645	0.539309
Phkg1	628.157	-0.224081	0.120215	-1.864	0.062322	0.539309
Pola2	171.563	0.284354	0.152595	1.86345	0.0623991	0.539309
Rnd1	354.333	-0.267218	0.143337	-1.86427	0.0622844	0.539309
Rab5b	6035.44	-0.196089	0.105254	-1.86301	0.0624615	0.53952
Rprd2	1175.38	-0.222085	0.119249	-1.86237	0.0625504	0.539959
Plekhh1	357.411	-0.299008	0.160645	-1.8613	0.0627024	0.540613
Unk	844.608	0.209291	0.112435	1.86144	0.0626825	0.540613
Mpc1	2984.6	0.187177	0.100589	1.8608	0.0627718	0.540883
Hsd17b11	1469.79	-0.217121	0.116738	-1.8599	0.0628992	0.540907
Kcnk3	931.924	-0.256632	0.137983	-1.85988	0.0629026	0.540907
Mpped1	7657.27	-0.212632	0.114336	-1.85971	0.0629272	0.540907
Nacc1	6597.73	-0.200809	0.107964	-1.85997	0.0628898	0.540907
Atp11b	802.048	0.259678	0.139722	1.85853	0.0630939	0.541226
Phgdh	3836.59	-0.185766	0.099944	-1.8587	0.0630695	0.541226
Pkd2	877.259	0.236275	0.127141	1.85837	0.0631169	0.541226
Zfp113	223.439	-0.290697	0.15639	-1.85879	0.0630562	0.541226
Adam1a	135.049	0.297835	0.160365	1.85723	0.0632787	0.54211
Lyn	161.994	-0.283223	0.152508	-1.8571	0.0632965	0.54211
C030023E24Rik	113.004	0.298075	0.160645	1.85548	0.063527	0.542407
Cbr2	62.1981	-0.275634	0.148578	-1.85516	0.0635741	0.542407
Cpm	275.272	-0.277411	0.149448	-1.85624	0.0634192	0.542407
Dync1h1	15328.5	-0.181842	0.0980569	-1.85446	0.0636738	0.542407
Gpr101	111.906	0.299015	0.161143	1.85559	0.0635116	0.542407
Ldlrad4	417.887	-0.252285	0.135935	-1.85593	0.0634639	0.542407
Nudt14	263.169	0.263963	0.142206	1.8562	0.063425	0.542407
Pcf11	441.562	0.258146	0.13919	1.85463	0.0636493	0.542407
Trim23	796.645	0.281313	0.151697	1.85445	0.0636754	0.542407
A930017M01Rik	170.843	0.28171	0.151943	1.85405	0.0637316	0.54256
Jun	4838.5	0.202905	0.109469	1.85354	0.0638044	0.542854
Gcfc2	46.927	0.28103	0.151691	1.85265	0.063932	0.543288
Mcm3	87.6729	-0.299222	0.161498	-1.85279	0.0639126	0.543288
Atpsckmt	135.837	0.288886	0.156	1.85183	0.0640499	0.543639
Tmem42	452.106	0.282949	0.152773	1.85209	0.0640125	0.543639
Ldhd	329.753	0.261125	0.141036	1.85148	0.0641003	0.543741
Uggt2	223.907	0.292651	0.158088	1.85119	0.0641428	0.543776
Dctn3	2547.67	0.21006	0.11353	1.85027	0.0642753	0.544249
Tcf12	604.897	0.271175	0.14654	1.85052	0.0642386	0.544249
BC030500	329.058	0.265601	0.143628	1.84922	0.0644254	0.544779
Cox20	477.829	0.232608	0.125807	1.84892	0.0644694	0.544779
Kif26a	458.826	-0.250884	0.135722	-1.84851	0.0645283	0.544779
Msh2	655.02	-0.215998	0.11685	-1.8485	0.0645299	0.544779
Tardbp	2736.08	0.206644	0.111777	1.84871	0.0644997	0.544779
Abca5	553.418	0.261574	0.141557	1.84784	0.0646253	0.545259
Taz	830.465	0.21678	0.117333	1.84757	0.0646648	0.545268
Kbtbd3	108.864	0.29554	0.159994	1.84719	0.0647191	0.545402
Etfrf1	337.819	0.247352	0.134007	1.84582	0.0649186	0.545786
Grk5	169.573	-0.283247	0.153403	-1.84642	0.0648318	0.545786
Tmem191c	3099.97	0.199346	0.10799	1.84596	0.0648978	0.545786
Tprn	775.945	-0.23394	0.126719	-1.84614	0.0648722	0.545786
9330020H09Rik	61.8739	0.297389	0.161338	1.84326	0.0652906	0.545854
Adamtsl4	295.626	-0.265996	0.144264	-1.84381	0.0652109	0.545854
Asns	2663.9	-0.203927	0.110541	-1.84482	0.0650642	0.545854
Ccnc	471.26	0.25204	0.136693	1.84385	0.0652056	0.545854
Ddx17	5859.18	0.211784	0.114889	1.84339	0.0652727	0.545854
Drc3	194.091	-0.269583	0.146369	-1.84181	0.0655029	0.545854
Gltp	1218.88	-0.217522	0.11817	-1.84075	0.065658	0.545854
Gpr173	405.905	-0.273198	0.148101	-1.84467	0.065086	0.545854
Npc2	2561.63	-0.18827	0.10223	-1.84163	0.0655293	0.545854
Nudt16l1	2069.09	0.193662	0.105113	1.84242	0.0654132	0.545854
Plxnc1	702.217	0.242727	0.131859	1.84081	0.06565	0.545854
Ppan	756.726	0.220781	0.119926	1.84097	0.0656256	0.545854
Rcsd1	241.357	-0.288545	0.156636	-1.84213	0.0654556	0.545854
Rsrc2	1374.99	0.209462	0.113772	1.84108	0.0656105	0.545854
Selplg	1387.22	0.208313	0.11306	1.84249	0.0654028	0.545854
Shb	591.426	-0.237133	0.128773	-1.84148	0.0655519	0.545854
Synpr	1911.36	0.23301	0.126262	1.84544	0.0649729	0.545854
Timm8b	2278.55	0.195579	0.106122	1.84297	0.0653333	0.545854
Tnfrsf8	41.5881	0.27605	0.149813	1.84263	0.0653826	0.545854
Camk2n1	34082.2	-0.200971	0.109234	-1.83982	0.0657951	0.546526
Hsph1	5692.69	-0.17784	0.0966694	-1.83968	0.0658158	0.546526
Cct7	6718.53	-0.17917	0.0974156	-1.83924	0.0658803	0.546741
Hsd17b4	1513.98	-0.202418	0.110123	-1.83811	0.0660468	0.547802
Nploc4	2221.51	-0.196772	0.107074	-1.83771	0.066105	0.547964
Agap2	81878.2	-0.206803	0.112768	-1.83388	0.0666721	0.548771
C330013E15Rik	28.7299	-0.261231	0.142452	-1.83382	0.0666811	0.548771
Cox8b	28.7096	0.243429	0.13268	1.8347	0.0665495	0.548771
Cuta	1169.99	0.215383	0.117494	1.83313	0.0667826	0.548771
Cyb561	2112.98	-0.234335	0.127696	-1.8351	0.0664915	0.548771
Emilin2	124.034	-0.29586	0.161384	-1.83327	0.0667628	0.548771
Itga2b	72.5312	0.292999	0.159544	1.83648	0.0662872	0.548771
Krt5	67.8406	0.290816	0.158404	1.83591	0.0663709	0.548771
Nucb2	391.715	-0.239708	0.130591	-1.83556	0.0664231	0.548771
Ppp2r5c	4517.01	-0.174649	0.0951447	-1.83562	0.0664143	0.548771
Sh3rf3	554.808	-0.220626	0.120208	-1.83538	0.0664498	0.548771
Tbc1d20	2371.08	-0.227537	0.123921	-1.83615	0.0663361	0.548771
Tek	266.298	-0.285829	0.155859	-1.8339	0.0666689	0.548771
Tspoap1	6917.69	0.222256	0.121215	1.83357	0.0667177	0.548771
Zfp592	821.449	-0.20789	0.113347	-1.83411	0.0666383	0.548771
4930430F08Rik	234.287	0.282045	0.153931	1.83228	0.0669094	0.548941
Gria2	6950.15	0.271701	0.148343	1.83157	0.0670152	0.548941
Itsn1	4627.2	-0.192164	0.10492	-1.83153	0.0670221	0.548941
Lsm6	1188.51	-0.210279	0.114754	-1.83242	0.0668883	0.548941
Magoh	468.735	0.250774	0.136928	1.83144	0.0670355	0.548941
Nlgn3	1919.04	-0.193154	0.105458	-1.83156	0.0670168	0.548941
Stpg1	192.381	-0.281801	0.15391	-1.83095	0.0671077	0.548975
Unkl	1397.25	0.191391	0.104534	1.83089	0.0671172	0.548975
1700047I17Rik2	1666.01	-0.19638	0.107322	-1.82982	0.0672771	0.54965
Lat2	75.7425	0.296134	0.161822	1.83	0.0672503	0.54965
Fhl2	1004.1	0.212481	0.116139	1.82954	0.0673193	0.549677
Rab22a	873.336	-0.204846	0.112022	-1.82862	0.0674566	0.550165
Smdt1	4982.27	0.181413	0.0992062	1.82864	0.0674533	0.550165
Hmgcr	1163.63	0.211876	0.115914	1.82788	0.0675682	0.550497
Pgghg	247.091	-0.272476	0.149092	-1.82757	0.0676138	0.550497
Pip4k2a	1604.4	-0.196112	0.107304	-1.82763	0.0676052	0.550497
Flna	1930.03	-0.243608	0.13342	-1.82587	0.0678695	0.550998
Pdap1	4596.6	-0.185904	0.101763	-1.82684	0.0677244	0.550998
Rbm45	726.575	-0.226843	0.124207	-1.82633	0.0678002	0.550998
Scg5	4754.76	0.183703	0.100607	1.82594	0.067859	0.550998
Ythdf3	888.962	0.254389	0.139322	1.82591	0.0678642	0.550998
Stk11	4726.12	-0.199338	0.109203	-1.82538	0.0679432	0.551281
Hps3	228.55	0.266144	0.145902	1.82412	0.0681333	0.552268
Pdgfrl	52.1569	-0.28672	0.157187	-1.82406	0.0681427	0.552268
Zfp954	219.778	-0.268706	0.147337	-1.82376	0.0681886	0.552324
D16Ertd472e	232.97	-0.280281	0.153843	-1.82187	0.0684745	0.55264
Fam229b	146.828	0.286267	0.157122	1.82194	0.0684639	0.55264
Hsp90b1	6516.92	-0.192653	0.105763	-1.82156	0.0685221	0.55264
Tpm1	5139.44	-0.17683	0.0970035	-1.82292	0.0683155	0.55264
Trip4	721.095	-0.241483	0.132578	-1.82144	0.0685394	0.55264
Trp53rkb	202.695	0.2667	0.146302	1.82294	0.0683119	0.55264
Txlng	335.694	0.24737	0.135791	1.8217	0.0685012	0.55264
Zdhhc17	1330.14	0.223062	0.122451	1.82164	0.068509	0.55264
Cyp4x1	483.437	-0.287156	0.157722	-1.82065	0.0686597	0.552981
Tfeb	439.755	-0.254306	0.139665	-1.82083	0.0686328	0.552981
4930447M23Rik	193.701	0.276891	0.152124	1.82016	0.0687341	0.553266
Snx8	529.057	-0.225153	0.123744	-1.8195	0.0688346	0.553761
Fubp3	566.666	0.257253	0.141418	1.81909	0.0688972	0.553951
Csdc2	5089.2	-0.191125	0.105115	-1.81824	0.069028	0.554688
Kif3a	5034.94	-0.257421	0.141634	-1.81751	0.0691391	0.554819
Malsu1	290.866	0.262683	0.144535	1.81743	0.0691513	0.554819
Mrps33	2170.09	0.206284	0.113531	1.81698	0.0692195	0.554819
Palm2	675.127	-0.250141	0.137669	-1.81697	0.0692219	0.554819
Tsfm	612.444	0.2454	0.135069	1.81685	0.0692399	0.554819
Carmil3	1924.2	0.232026	0.127755	1.81619	0.0693413	0.55512
Prpf40b	2510.71	0.203192	0.111884	1.8161	0.0693558	0.55512
Mrps11	852.152	0.224038	0.123382	1.81581	0.0693997	0.555158
Slc27a4	4805.07	-0.217558	0.119832	-1.81552	0.0694435	0.555196
4930519L02Rik	28.6446	-0.24108	0.132911	-1.81385	0.0697007	0.555374
Mtmr1	731.018	0.228725	0.12608	1.81412	0.0696591	0.555374
Nsmce2	373.835	0.250612	0.138104	1.81466	0.0695754	0.555374
Qprt	34.0067	-0.248143	0.136748	-1.8146	0.0695851	0.555374
Rpl29	8109.76	0.177857	0.097986	1.81512	0.069505	0.555374
Ubc	16233.6	-0.194718	0.107336	-1.8141	0.0696621	0.555374
Slc25a18	1662.38	0.2174	0.11989	1.81332	0.0697818	0.555534
Trappc13	1106.98	0.204341	0.112695	1.81321	0.0697991	0.555534
Gprasp2	2057.44	0.201194	0.110984	1.81282	0.0698591	0.555648
Zfp983	188.976	0.275112	0.151776	1.81261	0.0698918	0.555648
Akirin1	1351.73	0.208363	0.115105	1.8102	0.070265	0.555681
Dock3	3640.22	-0.189215	0.104509	-1.81052	0.0702148	0.555681
Fbln2	217.379	0.283741	0.156633	1.8115	0.0700637	0.555681
Lrrfip1	1614.04	0.2072	0.114372	1.81164	0.0700425	0.555681
Mettl26	523.541	0.229379	0.126678	1.81073	0.0701826	0.555681
Mgat4c	101.21	0.292926	0.161812	1.81029	0.0702515	0.555681
Nap1l5	5553.66	0.177588	0.0980749	1.81074	0.0701818	0.555681
Nr1h3	159.978	-0.282306	0.155881	-1.81103	0.070136	0.555681
Rcn1	486.22	-0.236514	0.130682	-1.80984	0.0703205	0.555681
Smim10l2a	1030.77	-0.226272	0.125026	-1.8098	0.070327	0.555681
Usp40	199.952	0.275495	0.152101	1.81127	0.0700996	0.555681
Gramd1c	44.8123	0.274264	0.151608	1.80903	0.0704457	0.556
Kcnip3	4717.69	-0.205824	0.113768	-1.80916	0.0704254	0.556
Xkr6	79.0651	-0.29081	0.160792	-1.80861	0.0705109	0.556205
Brdt	341.476	0.247337	0.136792	1.80813	0.0705869	0.556474
Dennd6b	1898.33	0.217695	0.120414	1.80789	0.0706235	0.556474
Hras	5678.29	-0.187976	0.104	-1.80747	0.0706898	0.556687
Pecam1	652.184	-0.26253	0.14533	-1.80644	0.0708502	0.557641
Gm14827	174.658	0.283109	0.156759	1.80602	0.0709157	0.557847
Gga2	1058.83	-0.223993	0.124046	-1.80573	0.0709612	0.557895
Atad5	53.0406	0.277479	0.153765	1.80457	0.0711424	0.558083
Ccdc88c	959.371	-0.230905	0.127953	-1.8046	0.0711368	0.558083
Sfxn4	258.169	0.257052	0.142418	1.80491	0.0710894	0.558083
Ston1	57.0289	-0.289378	0.160346	-1.80471	0.0711196	0.558083
Mat2a	2505.81	0.189036	0.104794	1.80388	0.0712494	0.558612
Larp4b	2172.75	-0.289695	0.160671	-1.80303	0.0713838	0.559357
Gmnc	30.6366	0.260173	0.144335	1.80256	0.0714572	0.559424
Lsm5	123.477	0.287096	0.159368	1.80147	0.071629	0.559424
Myh10	4283.79	-0.186577	0.103569	-1.80148	0.0716278	0.559424
Pknox2	1407.85	-0.237429	0.131781	-1.8017	0.071593	0.559424
Psmc3	6501.09	-0.192866	0.107044	-1.80175	0.0715847	0.559424
Txndc5	2107.36	-0.192252	0.106676	-1.8022	0.0715132	0.559424
Nrp2	1144.27	-0.212206	0.117814	-1.80119	0.0716729	0.559459
Fas	49.6165	0.259088	0.143924	1.80017	0.0718342	0.559552
Gm21992	127.96	0.291064	0.161786	1.79907	0.0720069	0.559552
Hcrtr1	57.6753	-0.289605	0.160979	-1.79903	0.0720141	0.559552
Scand1	2468.92	0.211603	0.117622	1.79901	0.0720165	0.559552
Slc4a10	2172.8	0.251978	0.139963	1.80032	0.0718099	0.559552
Srrm1	2488.75	0.185406	0.103014	1.79982	0.0718889	0.559552
Tbata	309.11	0.252857	0.140528	1.79933	0.0719668	0.559552
Tmppe	571.698	-0.233529	0.12982	-1.79887	0.0720399	0.559552
Trpc7	80.2969	0.284551	0.158153	1.79922	0.0719842	0.559552
5031439G07Rik	5034.48	-0.182965	0.101947	-1.79471	0.0727004	0.5596
Ccdc39	120.746	0.290092	0.161421	1.79712	0.0723171	0.5596
Celsr3	3335.15	0.21348	0.118809	1.79683	0.0723619	0.5596
Hira	2004.83	-0.195171	0.108567	-1.7977	0.0722247	0.5596
Lrrc55	299.404	-0.259133	0.144244	-1.7965	0.0724155	0.5596
Ndufc2	3416.56	0.190349	0.10591	1.79727	0.0722928	0.5596
Nnt	789.007	-0.21682	0.120795	-1.79494	0.0726634	0.5596
Pdgfa	1558.04	-0.211644	0.117779	-1.79696	0.0723417	0.5596
Pitpna	11995.6	-0.185325	0.103114	-1.79729	0.0722896	0.5596
Plxnd1	1368.08	-0.241921	0.134665	-1.79646	0.072421	0.5596
Ptpn12	426.384	0.238739	0.133009	1.7949	0.0726692	0.5596
Rpl36	5602.01	0.179185	0.0997757	1.79587	0.0725145	0.5596
Rps23	11142.9	-0.213936	0.119198	-1.79479	0.0726864	0.5596
Ryr3	938.456	0.256443	0.142683	1.7973	0.0722887	0.5596
Sepsecs	205.371	0.26696	0.14874	1.79481	0.0726836	0.5596
Tubb3	11571.8	-0.196757	0.109638	-1.7946	0.0727169	0.5596
Vav1	147.132	-0.278973	0.155347	-1.7958	0.0725264	0.5596
Slc15a2	659.679	0.232362	0.129497	1.79435	0.0727577	0.559611
4930432K21Rik	92.0593	0.289374	0.161429	1.79258	0.0730406	0.560571
Esr1	43.8332	0.279877	0.156111	1.79281	0.073003	0.560571
Slc24a3	7370.62	-0.180446	0.100663	-1.79258	0.0730403	0.560571
Snrpc	1140.23	0.205806	0.114764	1.7933	0.0729257	0.560571
1500011B03Rik	3259.94	0.181198	0.101115	1.79199	0.0731345	0.560603
Cndp2	2456.56	-0.194898	0.10879	-1.79151	0.0732107	0.560603
Coq8b	1085.83	0.230569	0.128705	1.79145	0.073221	0.560603
Gatad2a	1173.11	-0.196598	0.109722	-1.79179	0.0731671	0.560603
Pxn	1375.87	0.226971	0.126706	1.79132	0.0732424	0.560603
Hsp90ab1	62561.5	-0.180989	0.10106	-1.79091	0.0733082	0.560803
1190007I07Rik	171.412	0.28598	0.159884	1.78867	0.0736678	0.560924
Ccdc40	72.2026	-0.285466	0.159647	-1.78811	0.0737582	0.560924
Eef1d	3394.29	-0.198644	0.111027	-1.78915	0.07359	0.560924
Fam13a	285.484	0.250438	0.140077	1.78786	0.0737986	0.560924
Ifrd1	712.097	0.224801	0.12573	1.78796	0.0737827	0.560924
Kctd4	1045.36	0.226673	0.126727	1.78867	0.0736683	0.560924
Nanos2	48.2967	0.285322	0.159508	1.78877	0.0736526	0.560924
Ppm1g	2873.63	-0.17885	0.0999794	-1.78887	0.0736365	0.560924
Pwwp3b	45.2527	0.27967	0.156383	1.78837	0.073717	0.560924
Rad52	230.793	0.269249	0.150575	1.78814	0.0737538	0.560924
Scarb2	2680.13	-0.195676	0.109348	-1.78947	0.0735391	0.560924
Smap2	6807.92	-0.201782	0.112755	-1.78956	0.0735254	0.560924
2210039B01Rik	79.5229	-0.274464	0.153546	-1.7875	0.0738565	0.561064
Fam53b	1156.51	-0.206578	0.115618	-1.78673	0.073981	0.561348
Rcan2	2558.39	-0.177934	0.0995975	-1.78654	0.0740126	0.561348
Tnfrsf1a	564.727	-0.244664	0.136925	-1.78685	0.0739617	0.561348
Arrdc4	252.673	0.258027	0.144515	1.78547	0.0741859	0.562112
Azi2	1098.05	0.218247	0.122238	1.78542	0.0741925	0.562112
Ap1s3	892.818	-0.25422	0.142419	-1.78502	0.0742579	0.562164
Lct	1291.83	-0.248401	0.13922	-1.78424	0.0743851	0.562164
Sept11	1903.9	-0.18879	0.105814	-1.78416	0.0743976	0.562164
Slf2	633.407	0.258392	0.144788	1.78463	0.0743212	0.562164
Znrd1	402.838	0.234549	0.131451	1.78431	0.0743738	0.562164
Lhfpl2	720.609	-0.22225	0.124592	-1.78382	0.0744537	0.562288
Sv2a	14541.8	-0.218834	0.122716	-1.78325	0.0745463	0.56229
Taf4b	78.1314	-0.287847	0.161432	-1.78308	0.074573	0.56229
Trappc2l	1349.77	0.195349	0.109529	1.78354	0.0744983	0.56229
Adamtsl3	31.9335	-0.242484	0.136199	-1.78036	0.0750169	0.562718
Ank3	5141.71	-0.233218	0.130981	-1.78055	0.0749865	0.562718
Far1	930.707	0.248997	0.139862	1.7803	0.0750264	0.562718
Ighmbp2	498.062	0.240667	0.135105	1.78134	0.0748577	0.562718
Nes	591.755	-0.260603	0.146358	-1.78059	0.0749802	0.562718
Pnpt1	263.353	0.267651	0.15022	1.78173	0.0747932	0.562718
Sf3a2	1995.95	0.205526	0.115378	1.78132	0.0748601	0.562718
Tagln	805.685	-0.266294	0.14953	-1.78088	0.0749325	0.562718
Uros	549.569	0.230082	0.129151	1.78149	0.074832	0.562718
Zfx	319.244	0.264183	0.148363	1.78065	0.0749701	0.562718
Ahnak	841.166	-0.271982	0.152827	-1.77967	0.0751301	0.562789
Hey2	82.1917	-0.287977	0.161828	-1.77952	0.075155	0.562789
Nono	3601.24	-0.169695	0.0953453	-1.7798	0.0751089	0.562789
Ppp4r4	745.259	0.224325	0.126096	1.779	0.0752393	0.563123
Antxr2	51.8569	-0.281428	0.158449	-1.77615	0.0757087	0.564109
Atxn3	342.635	0.277989	0.156587	1.7753	0.0758483	0.564109
Cdkl3	182.855	-0.264872	0.149131	-1.77611	0.0757146	0.564109
Depp1	88.8093	0.187365	0.105514	1.77574	0.0757758	0.564109
Kank4	91.8909	-0.286077	0.160997	-1.77691	0.0755832	0.564109
Kcnj6	586.418	-0.240242	0.135319	-1.77538	0.0758355	0.564109
Mc5r	30.3151	-0.243231	0.136898	-1.77674	0.0756113	0.564109
Ncdn	136787	0.198463	0.111707	1.77664	0.0756275	0.564109
Nfam1	104.643	-0.284585	0.160105	-1.77748	0.0754888	0.564109
Osbpl10	1024.65	0.203798	0.11464	1.77773	0.0754481	0.564109
Pdp2	220.655	-0.269484	0.15179	-1.77537	0.0758365	0.564109
Slc35a4	2239.4	-0.198149	0.111576	-1.77592	0.0757465	0.564109
Arhgef10l	1701.62	-0.228643	0.128849	-1.77451	0.0759789	0.564447
Atxn7l3b	4026.47	-0.171026	0.0963734	-1.77462	0.0759611	0.564447
Bcl2l2	4064.27	-0.184819	0.104164	-1.7743	0.0760132	0.564447
Mkx	205.844	0.265318	0.149558	1.77401	0.0760616	0.564511
1110059G10Rik	341.833	0.236078	0.133221	1.77207	0.0763822	0.565
Acin1	4967.42	0.185456	0.104646	1.77222	0.0763585	0.565
B3galt2	650.148	0.261694	0.147747	1.77123	0.0765232	0.565
Cadps	3878.41	0.206169	0.116359	1.77183	0.076422	0.565
Cbfa2t3	1507.75	-0.212836	0.120115	-1.77193	0.0764053	0.565
Fads2	9385.94	-0.197521	0.111533	-1.77097	0.0765655	0.565
Lpl	941.59	-0.263788	0.148905	-1.77152	0.0764743	0.565
Magee2	262.509	0.251155	0.14164	1.7732	0.0761959	0.565
Nsun6	187.079	0.265925	0.150113	1.7715	0.0764769	0.565
Oip5os1	375.025	-0.284752	0.160664	-1.77234	0.0763375	0.565
Sept4	5162.42	-0.204559	0.115494	-1.77117	0.0765317	0.565
4930413G21Rik	603.167	0.211854	0.119818	1.76813	0.0770397	0.565556
Btbd1	2571	0.176286	0.099626	1.76948	0.0768146	0.565556
Cast	73.9491	-0.285926	0.161692	-1.76834	0.0770042	0.565556
Coro1c	4266.36	-0.184823	0.104466	-1.76922	0.0768568	0.565556
Cxcr2	75.821	-0.281039	0.158896	-1.7687	0.0769447	0.565556
Dph6	269.525	0.256954	0.145198	1.76967	0.0767814	0.565556
Eif4g3	6432.97	-0.23628	0.133556	-1.76915	0.0768696	0.565556
P3h3	973.952	0.197145	0.111449	1.76891	0.0769082	0.565556
Psrc1	406.716	0.232019	0.131195	1.7685	0.0769768	0.565556
Sept3	22206.6	-0.187723	0.106046	-1.7702	0.0766933	0.565556
Ier2	376.057	0.278056	0.157303	1.76764	0.0771204	0.565855
Ccnh	843.966	0.212541	0.120272	1.76717	0.0772004	0.566021
Ssr4	1486.32	0.197758	0.111915	1.76703	0.0772227	0.566021
Phf23	1743.59	-0.192584	0.10904	-1.76619	0.0773647	0.566309
Plk3	321.367	0.24267	0.137406	1.76608	0.0773819	0.566309
Slc7a11	770.845	-0.27551	0.155968	-1.76645	0.0773206	0.566309
Armt1	421.274	0.224514	0.127169	1.76547	0.077485	0.566772
Cnr1	2537.1	0.22297	0.126399	1.76403	0.0777277	0.568253
Ascl1	256.098	-0.276316	0.156683	-1.76353	0.0778115	0.568573
Cstf2	1028.33	0.235154	0.133392	1.76288	0.0779207	0.568785
Grk3	1599.63	0.205385	0.116493	1.76307	0.0778882	0.568785
Gpc3	214.078	-0.260154	0.147613	-1.76241	0.0780004	0.568845
Selenoo	756.693	-0.218776	0.124138	-1.76236	0.0780091	0.568845
Adam19	413.323	-0.237848	0.135077	-1.76083	0.078267	0.568971
C030029H02Rik	165.26	-0.284933	0.161784	-1.7612	0.0782051	0.568971
Manbal	1843.64	0.196537	0.111604	1.76102	0.0782354	0.568971
Pask	30.3406	0.256972	0.145885	1.76147	0.0781586	0.568971
Timm9	553.311	0.22732	0.129061	1.76134	0.0781808	0.568971
Zmym1	301.56	0.265	0.15041	1.76185	0.0780943	0.568971
Sdcbp	4190.71	0.177051	0.100568	1.7605	0.0783236	0.56909
Zfyve16	116.438	0.284414	0.161649	1.75946	0.0785	0.570079
Stag1	448.413	0.254595	0.144727	1.75914	0.0785533	0.570175
Ache	2611.72	0.205892	0.117075	1.75863	0.0786398	0.570511
Pdk3	632.172	-0.212413	0.1208	-1.75838	0.0786823	0.570527
Ccl19	49.0625	-0.272547	0.155026	-1.75807	0.0787364	0.570627
Cenpv	593.755	0.233496	0.13284	1.75773	0.0787935	0.570666
Nrsn2	2863.32	0.187965	0.106947	1.75756	0.0788222	0.570666
Kit	1864.16	0.184807	0.105174	1.75716	0.0788909	0.570872
Wnt5b	116.774	-0.283766	0.161558	-1.75644	0.0790134	0.571467
1700029J07Rik	60.3805	0.281974	0.160625	1.75548	0.0791777	0.57228
Gla	359.065	-0.239212	0.13628	-1.7553	0.0792082	0.57228
Kifc2	26104.6	0.174308	0.0993164	1.75507	0.0792468	0.57228
Tmem14c	1211.68	0.204257	0.116411	1.75462	0.0793244	0.572549
Zfand2b	768.053	0.203946	0.116257	1.75427	0.0793847	0.572693
Abcc5	2163.59	0.220615	0.125796	1.75375	0.0794736	0.572808
D930048N14Rik	104.816	0.28338	0.16159	1.7537	0.0794815	0.572808
Tmem141	352.733	0.25504	0.145475	1.75316	0.0795747	0.573189
Crlf1	1147.37	0.21773	0.124211	1.7529	0.0796197	0.573221
Cspp1	266.917	0.257957	0.1473	1.75123	0.0799068	0.574996
Sema4d	1173.09	-0.194897	0.11133	-1.75062	0.080011	0.575455
Synj1	5897.34	0.192807	0.110172	1.75006	0.0801083	0.575862
2900040C04Rik	31.3722	0.217073	0.124375	1.74531	0.0809316	0.576575
Aar2	1356.24	-0.201949	0.115671	-1.74589	0.0808309	0.576575
Arhgef1	2144.55	0.193235	0.110672	1.74601	0.080809	0.576575
Arl3	3967.22	-0.184805	0.105702	-1.74836	0.0804013	0.576575
Calca	33.4384	0.262755	0.150401	1.74702	0.0806331	0.576575
Chp1	4060.92	-0.178914	0.10242	-1.74687	0.08066	0.576575
Col18a1	299.619	-0.279535	0.160211	-1.7448	0.0810205	0.576575
Fasn	10825.2	0.244584	0.139989	1.74717	0.0806077	0.576575
Fblim1	37.441	-0.263031	0.150608	-1.74646	0.080731	0.576575
Gm12709	39.5704	0.265506	0.15191	1.74779	0.0805012	0.576575
Grap	215.762	-0.267207	0.152774	-1.74903	0.0802862	0.576575
Kcnh7	69.3987	-0.255074	0.146068	-1.74627	0.0807647	0.576575
Mcur1	585.459	0.220199	0.125992	1.74772	0.0805125	0.576575
P2ry6	150.338	-0.27075	0.155167	-1.74489	0.0810037	0.576575
Pcdhgc3	7406.82	-0.179395	0.102744	-1.74603	0.0808049	0.576575
Pxk	706.858	0.204136	0.116971	1.74518	0.0809538	0.576575
Rchy1	1058.7	0.194587	0.111366	1.74727	0.0805905	0.576575
Spg20	816.195	-0.212343	0.121686	-1.74501	0.0809834	0.576575
Tubb4a	31426.6	-0.161433	0.0923689	-1.7477	0.0805166	0.576575
Twist1	148.375	-0.27578	0.157721	-1.74853	0.080372	0.576575
Atp6v1f	4336.59	0.178963	0.102634	1.7437	0.0812113	0.577062
Prkcq	177.156	-0.263659	0.151193	-1.74385	0.0811844	0.577062
Rprml	3496.43	0.189092	0.108457	1.74347	0.0812516	0.577062
Ttc4	924.713	0.197565	0.113307	1.74362	0.0812247	0.577062
Gstz1	1016.4	0.200982	0.115306	1.74304	0.0813268	0.577307
[truncated: 23,027 more rows]
